# Supplementary material for: catena-Poly[[[2-(2-pyrid­yl)-1H-benz­imidazole]cadmium(II)]-μ-benzene-1,4-dicarboxyl­ato]
Source: Acta Crystallogr Sect E Struct Rep Online. 2009 Jul 15;65(Pt 8):m919. doi: 10.1107/S1600536809026890 (PMC2977500; doi:10.1107/S1600536809026890)
Supplement: Supplementary file 1 [file e-65-0m919-sup1.cif]

##############################################################################
###                                                                        ###
###        Electronic paper (Acta Crystallographica Section E)             ###
###                                                                        ###
##############################################################################
#                                                                            #
# This CIF contains the data in a paper accepted for publication in Acta     #
# Crystallographica Section E. It conforms to the requirements of Notes      #
# for Authors for Section E, and has been peer reviewed under the auspices   #
# of the IUCr Commission on Journals.                                        #
#                                                                            #
# Full details of the Crystallographic Information File format               #
# are given in the paper "The Crystallographic Information File (CIF):       #
# a New Standard Archive File for Crystallography" by S. R. Hall, F. H.      #
# Allen and I. D. Brown [Acta Cryst. (1991), A47, 655-685].                  #
#                                                                            #
# The current version of the core CIF dictionary is obtainable from          #
# ftp://ftp.iucr.org/pub/cif_core.dic. The current version number is 2.4.    #
#                                                                            #
# Software is freely available for graphical display of the structure(s) in  #
# this CIF.  For information consult the CIF home page http://www.iucr.org/  #
# cif/home.html                                                              #
#                                                                            #
# This file may be used for bona fide research purposes within the           #
# scientific community so long as proper attribution is given to the journal # 
# article from which it was obtained.                                        #
#                                                                            #
##############################################################################
                                             
data_global
_audit_creation_method     'SHELXL97'
_journal_date_recd_electronic     2009-06-27
_journal_date_accepted     2009-07-09
_journal_name_full     'Acta Crystallographica, Section E'
_journal_year     2009
_journal_volume     65
_journal_issue      8
_journal_page_first     m919
_journal_page_last     m919
_journal_paper_category     QM
_journal_coeditor_code     CI2840
_publ_contact_author_name     'Hai-Yan Liu'
_publ_contact_author_address
;
Department of Chemistry and Pharmaceutical Engineering,
Suihua University,
Suihua 152061,
People's Republic of China
;
_publ_contact_author_email     lhy4486@yahoo.com.cn
_publ_contact_author_fax     '?'
_publ_contact_author_phone     '+86-455-8308088'
_publ_section_title
;\
<i>catena</i>-Poly[[[2-(2-pyridyl)-1<i>H</i>-benzimidazole]cadmium(II)]-\m-\
benzene-1,4-dicarboxylato]
;
loop_
    _publ_author_name
    _publ_author_address
    'Hai-Yan Liu'
;
Department of Chemistry and Pharmaceutical Engineering,
Suihua University,
Suihua 152061,
People's Republic of China
;
    'Da-Wei Zhao'
;
Department of Chemistry and Pharmaceutical Engineering,
Suihua University,
Suihua 152061,
People's Republic of China
;
    'Hong-Mei Sun'
;
Department of Chemistry and Pharmaceutical Engineering,
Suihua University,
Suihua 152061,
People's Republic of China
;
data_I
_audit_creation_method     SHELXL-97
_chemical_name_systematic
;
<i>catena</i>-Poly[[[2-(2-pyridyl)-1<i>H</i>-benzimidazole]cadmium(II)]-\m-
benzene-1,4-dicarboxylato]
;
_chemical_name_common     ?
_chemical_formula_moiety     'C20 H13 Cd N3 O4'
_chemical_formula_sum     'C20 H13 Cd N3 O4'
_chemical_formula_iupac     '[Cd (C8 H4 O4) (C12 H9 N3)]'
_chemical_formula_weight     471.73
_chemical_melting_point     ?
_symmetry_cell_setting     Monoclinic
_symmetry_space_group_name_H-M     'P 21/c'
_symmetry_space_group_name_hall     '-P 2ybc'
loop_
    _symmetry_equiv_pos_as_xyz
    'x, y, z'
    '-x, y+1/2, -z+1/2'
    '-x, -y, -z'
    'x, -y-1/2, z-1/2'
_cell_length_a     7.378(5)
_cell_length_b     20.860(5)
_cell_length_c     11.546(5)
_cell_angle_alpha     90.000(5)
_cell_angle_beta     93.362(5)
_cell_angle_gamma     90.000(5)
_cell_volume     1773.9(15)
_cell_formula_units_Z     4
_cell_measurement_reflns_used     3624
_cell_measurement_theta_min     2.0
_cell_measurement_theta_max     26.5
_cell_measurement_temperature     293(2)
_exptl_crystal_description     Block
_exptl_crystal_colour     colourless
_exptl_crystal_size_max     0.24
_exptl_crystal_size_mid     0.20
_exptl_crystal_size_min     0.16
_exptl_crystal_density_diffrn     1.766
_exptl_crystal_density_meas     ?
_exptl_crystal_density_method     'not measured'
_exptl_crystal_F_000     936
_exptl_absorpt_coefficient_mu     1.264
_exptl_absorpt_correction_type     multi-scan
_exptl_absorpt_process_details     '(CrysAlis RED; Oxford Diffraction, 2006)'
_exptl_absorpt_correction_T_min     0.750
_exptl_absorpt_correction_T_max     0.815
_exptl_special_details
;
;
_diffrn_ambient_temperature     293(2)
_diffrn_radiation_type     MoK\a
_diffrn_radiation_wavelength     0.71069
_diffrn_radiation_source     'fine-focus sealed tube'
_diffrn_radiation_monochromator     graphite
_diffrn_measurement_device_type     'Oxford Diffraction Gemini R Ultra'
_diffrn_measurement_method     \w
_diffrn_detector_area_resol_mean     10.0
_diffrn_reflns_number     8112
_diffrn_reflns_av_R_equivalents     0.0517
_diffrn_reflns_av_sigmaI/netI     0.1250
_diffrn_reflns_theta_min     2.02
_diffrn_reflns_theta_max     26.46
_diffrn_reflns_theta_full     26.46
_diffrn_measured_fraction_theta_max     0.990
_diffrn_measured_fraction_theta_full     0.990
_diffrn_reflns_limit_h_min     -9
_diffrn_reflns_limit_h_max     9
_diffrn_reflns_limit_k_min     -20
_diffrn_reflns_limit_k_max     25
_diffrn_reflns_limit_l_min     -9
_diffrn_reflns_limit_l_max     14
_diffrn_standards_number     ?
_diffrn_standards_interval_count     .
_diffrn_standards_interval_time     .
_diffrn_standards_decay_%     ?
_refine_special_details
;
Refinement of <i>F</i>^2^ against ALL reflections. The weighted <i>R</i>-factor
<i>wR</i> and goodness of fit <i>S</i> are based on <i>F</i>^2^, conventional
<i>R</i>-factors <i>R</i> are based on <i>F</i>, with <i>F</i> set to zero for
negative <i>F</i>^2^. The threshold expression of <i>F</i>^2^ >
\s(<i>F</i>^2^) is used only for calculating <i>R</i>-factors(gt) <i>etc</i>.
and is not relevant to the choice of reflections for refinement.
<i>R</i>-factors based on <i>F</i>^2^ are statistically about twice as large
as those based on <i>F</i>, and <i>R</i>- factors based on ALL data will be
even larger.
;
_reflns_number_total     3624
_reflns_number_gt     1967
_reflns_threshold_expression     I>2\s(I)
_refine_ls_structure_factor_coef     Fsqd
_refine_ls_matrix_type     full
_refine_ls_R_factor_all     0.0952
_refine_ls_R_factor_gt     0.0370
_refine_ls_wR_factor_gt     0.0460
_refine_ls_wR_factor_ref     0.0519
_refine_ls_goodness_of_fit_ref     0.760
_refine_ls_restrained_S_all     0.760
_refine_ls_number_reflns     3624
_refine_ls_number_parameters     257
_refine_ls_number_restraints     1
_refine_ls_hydrogen_treatment     mixed
_refine_ls_weighting_scheme     calc
_refine_ls_weighting_details
                 'calc w=1/[\s^2^(Fo^2^)+(0.0138P)^2^] where P=(Fo^2^+2Fc^2^)/3'
_atom_sites_solution_hydrogens     geom
_atom_sites_solution_primary     direct
_atom_sites_solution_secondary     difmap
_refine_ls_shift/su_max     0.001
_refine_ls_shift/su_mean     0.000
_refine_diff_density_max     0.465
_refine_diff_density_min     -0.394
_refine_ls_extinction_method     none
_refine_ls_extinction_coef     ?
loop_
    _atom_type_symbol
    _atom_type_description
    _atom_type_scat_dispersion_real
    _atom_type_scat_dispersion_imag
    _atom_type_scat_source
    'C' 'C' 0.0033 0.0016
                         'International Tables Vol C Tables 4.2.6.8 and 6.1.1.4'
    'H' 'H' 0.0000 0.0000
                         'International Tables Vol C Tables 4.2.6.8 and 6.1.1.4'
    'N' 'N' 0.0061 0.0033
                         'International Tables Vol C Tables 4.2.6.8 and 6.1.1.4'
    'O' 'O' 0.0106 0.0060
                         'International Tables Vol C Tables 4.2.6.8 and 6.1.1.4'
    'Cd' 'Cd' -0.8075 1.2024
                         'International Tables Vol C Tables 4.2.6.8 and 6.1.1.4'
_computing_data_collection     'CrysAlis CCD (Oxford Diffraction, 2006)'
_computing_cell_refinement     'CrysAlis CCD (Oxford Diffraction, 2006)'
_computing_data_reduction     'CrysAlis RED (Oxford Diffraction, 2006)'
_computing_structure_solution     'SHELXS97 (Sheldrick, 2008)'
_computing_structure_refinement     'SHELXL97 (Sheldrick, 2008)'
_computing_molecular_graphics     'SHELXTL-Plus (Sheldrick, 2008)'
_computing_publication_material     'SHELXL97 (Sheldrick, 2008)'
loop_
    _atom_site_type_symbol
    _atom_site_label
    _atom_site_fract_x
    _atom_site_fract_y
    _atom_site_fract_z
    _atom_site_U_iso_or_equiv
    _atom_site_adp_type
    _atom_site_calc_flag
    _atom_site_refinement_flags
    _atom_site_occupancy
    _atom_site_disorder_assembly
    _atom_site_disorder_group
    Cd Cd1 0.79275(4) 0.109528(16) 0.34633(3) 0.03417(10) Uani d . 1 . .
    C C1 0.5456(5) 0.14696(17) 0.1841(4) 0.0286(10) Uani d . 1 . .
    C C2 0.4090(5) 0.17967(17) 0.1042(3) 0.0256(9) Uani d . 1 . .
    C C3 0.2232(5) 0.17395(19) 0.1229(3) 0.0330(11) Uani d . 1 . .
    H H3 0.1850 0.1461 0.1795 0.040 Uiso calc R 1 . .
    C C4 0.0980(5) 0.20935(18) 0.0576(3) 0.0341(10) Uani d . 1 . .
    H H4 -0.0251 0.2041 0.0685 0.041 Uiso calc R 1 . .
    C C5 0.1527(5) 0.25280(17) -0.0243(4) 0.0293(10) Uani d . 1 . .
    C C6 0.3364(5) 0.25629(17) -0.0456(4) 0.0316(10) Uani d . 1 . .
    H H6 0.3742 0.2834 -0.1034 0.038 Uiso calc R 1 . .
    C C7 0.4622(5) 0.22008(18) 0.0176(3) 0.0318(10) Uani d . 1 . .
    H H7 0.5842 0.2228 0.0020 0.038 Uiso calc R 1 . .
    C C8 0.0192(5) 0.29813(19) -0.0795(3) 0.0302(10) Uani d . 1 . .
    C C9 0.7918(6) -0.0301(2) 0.2117(4) 0.0487(13) Uani d . 1 . .
    H H9 0.8198 -0.0058 0.1477 0.058 Uiso calc R 1 . .
    C C10 0.7574(6) -0.0939(2) 0.1950(4) 0.0581(14) Uani d . 1 . .
    H H10 0.7656 -0.1127 0.1225 0.070 Uiso calc R 1 . .
    C C11 0.7105(6) -0.1293(2) 0.2886(5) 0.0556(14) Uani d . 1 . .
    H H11 0.6836 -0.1726 0.2800 0.067 Uiso calc R 1 . .
    C C12 0.7032(5) -0.1004(2) 0.3951(4) 0.0451(11) Uani d . 1 . .
    H H12 0.6712 -0.1238 0.4593 0.054 Uiso calc R 1 . .
    C C13 0.7440(5) -0.03626(19) 0.4051(4) 0.0327(10) Uani d . 1 . .
    C C14 0.7435(5) -0.00048(19) 0.5139(4) 0.0303(10) Uani d . 1 . .
    C C15 0.7579(5) 0.0770(2) 0.6369(4) 0.0333(11) Uani d . 1 . .
    C C16 0.7781(5) 0.1363(2) 0.6920(4) 0.0436(12) Uani d . 1 . .
    H H16 0.7981 0.1737 0.6507 0.052 Uiso calc R 1 . .
    C C17 0.7668(6) 0.1367(2) 0.8101(4) 0.0506(14) Uani d . 1 . .
    H H17 0.7789 0.1756 0.8493 0.061 Uiso calc R 1 . .
    C C18 0.7379(6) 0.0815(2) 0.8736(4) 0.0582(14) Uani d . 1 . .
    H H18 0.7312 0.0842 0.9537 0.070 Uiso calc R 1 . .
    C C19 0.7192(6) 0.0225(2) 0.8197(4) 0.0490(13) Uani d . 1 . .
    H H19 0.6998 -0.0148 0.8613 0.059 Uiso calc R 1 . .
    C C20 0.7307(5) 0.02185(19) 0.7012(4) 0.0339(11) Uani d . 1 . .
    N N1 0.7647(4) 0.06143(15) 0.5215(3) 0.0329(8) Uani d . 1 . .
    N N2 0.7879(4) -0.00038(16) 0.3145(3) 0.0378(9) Uani d . 1 . .
    N N3 0.7210(5) -0.02713(18) 0.6197(3) 0.0400(10) Uani d D 1 . .
    O O1 0.7077(4) 0.14386(12) 0.1581(3) 0.0435(7) Uani d . 1 . .
    O O2 0.4940(3) 0.12531(12) 0.2787(2) 0.0371(8) Uani d . 1 . .
    O O3 0.0764(3) 0.34878(12) -0.1266(2) 0.0354(7) Uani d . 1 . .
    O O4 -0.1483(3) 0.28802(12) -0.0740(2) 0.0403(8) Uani d . 1 . .
    H H1A 0.701(6) -0.0642(12) 0.642(4) 0.080(18) Uiso d D 1 . .
loop_
    _atom_site_aniso_label
    _atom_site_aniso_U_11
    _atom_site_aniso_U_22
    _atom_site_aniso_U_33
    _atom_site_aniso_U_12
    _atom_site_aniso_U_13
    _atom_site_aniso_U_23
    Cd1 0.03531(15) 0.03201(15) 0.03438(19) -0.00389(19) -0.00479(12) 0.0038(2)
    C1 0.035(2) 0.024(2) 0.026(3) 0.0038(19) -0.002(2) -0.0041(19)
    C2 0.031(2) 0.024(2) 0.022(3) 0.0032(18) 0.0023(18) 0.0007(19)
    C3 0.034(2) 0.036(2) 0.029(3) -0.004(2) 0.004(2) 0.013(2)
    C4 0.028(2) 0.045(3) 0.029(3) -0.001(2) 0.002(2) 0.005(2)
    C5 0.032(2) 0.025(2) 0.031(3) 0.0029(19) -0.0011(19) 0.0009(19)
    C6 0.037(2) 0.032(2) 0.027(3) -0.004(2) 0.006(2) 0.004(2)
    C7 0.027(2) 0.041(3) 0.028(3) -0.004(2) 0.005(2) -0.003(2)
    C8 0.036(3) 0.033(2) 0.021(3) 0.000(2) -0.001(2) -0.008(2)
    C9 0.057(3) 0.044(3) 0.045(4) 0.005(2) 0.002(2) -0.004(3)
    C10 0.072(3) 0.054(4) 0.047(4) 0.015(3) -0.004(3) -0.021(3)
    C11 0.062(3) 0.036(3) 0.067(4) 0.007(2) -0.013(3) -0.020(3)
    C12 0.052(3) 0.032(3) 0.050(3) 0.005(2) -0.005(2) 0.001(2)
    C13 0.034(2) 0.030(3) 0.033(3) 0.011(2) -0.005(2) -0.002(2)
    C14 0.026(2) 0.030(3) 0.034(3) 0.0012(19) -0.003(2) 0.005(2)
    C15 0.026(2) 0.039(3) 0.036(3) 0.003(2) 0.005(2) -0.003(2)
    C16 0.050(3) 0.038(3) 0.044(4) -0.003(2) 0.008(2) -0.008(2)
    C17 0.052(3) 0.058(3) 0.043(4) -0.002(3) 0.010(3) -0.020(3)
    C18 0.070(4) 0.071(4) 0.034(4) -0.004(3) 0.007(3) -0.013(3)
    C19 0.055(3) 0.060(3) 0.032(3) -0.005(2) 0.007(2) 0.008(3)
    C20 0.031(2) 0.037(3) 0.034(3) 0.003(2) 0.002(2) -0.003(2)
    N1 0.041(2) 0.028(2) 0.029(3) -0.0010(17) 0.0010(17) -0.0043(17)
    N2 0.046(2) 0.041(2) 0.025(3) -0.0010(17) -0.0062(19) -0.0089(19)
    N3 0.047(2) 0.039(2) 0.033(3) -0.003(2) 0.001(2) 0.004(2)
    O1 0.0297(14) 0.0664(18) 0.0346(19) 0.0045(16) 0.0043(13) 0.0090(17)
    O2 0.0307(14) 0.046(2) 0.035(2) -0.0055(13) 0.0037(14) 0.0123(15)
    O3 0.0336(16) 0.0359(17) 0.037(2) 0.0027(13) 0.0036(14) 0.0105(14)
    O4 0.0291(16) 0.0356(17) 0.056(2) -0.0032(14) -0.0015(15) 0.0059(15)
_geom_special_details
;
All e.s.d.'s (except the e.s.d. in the dihedral angle between two l.s. planes)
are estimated using the full covariance matrix. The cell e.s.d.'s are taken
into account individually in the estimation of e.s.d.'s in distances, angles
and torsion angles; correlations between e.s.d.'s in cell parameters are only
used when they are defined by crystal symmetry. An approximate (isotropic)
treatment of cell e.s.d.'s is used for estimating e.s.d.'s involving l.s.
planes.
;
loop_
    _geom_bond_atom_site_label_1
    _geom_bond_atom_site_label_2
    _geom_bond_site_symmetry_2
    _geom_bond_distance
    _geom_bond_publ_flag
    Cd1 O3 4_666 2.271(3) y
    Cd1 N1 . 2.278(3) y
    Cd1 O2 . 2.318(3) y
    Cd1 N2 . 2.322(3) y
    Cd1 O1 . 2.338(3) y
    Cd1 O4 4_666 2.357(3) y
    Cd1 C1 . 2.654(4) ?
    Cd1 C8 4_666 2.658(4) ?
    C1 O1 . 1.252(4) ?
    C1 O2 . 1.261(4) ?
    C1 C2 . 1.491(5) ?
    C2 C7 . 1.382(5) ?
    C2 C3 . 1.405(5) ?
    C3 C4 . 1.373(5) ?
    C3 H3 . 0.9300 ?
    C4 C5 . 1.387(5) ?
    C4 H4 . 0.9300 ?
    C5 C6 . 1.394(5) ?
    C5 C8 . 1.482(5) ?
    C6 C7 . 1.373(5) ?
    C6 H6 . 0.9300 ?
    C7 H7 . 0.9300 ?
    C8 O4 . 1.259(4) ?
    C8 O3 . 1.272(4) ?
    C8 Cd1 4_465 2.658(4) ?
    C9 N2 . 1.342(5) ?
    C9 C10 . 1.366(5) ?
    C9 H9 . 0.9300 ?
    C10 C11 . 1.369(6) ?
    C10 H10 . 0.9300 ?
    C11 C12 . 1.374(6) ?
    C11 H11 . 0.9300 ?
    C12 C13 . 1.375(5) ?
    C12 H12 . 0.9300 ?
    C13 N2 . 1.341(5) ?
    C13 C14 . 1.461(6) ?
    C14 N1 . 1.303(4) ?
    C14 N3 . 1.361(5) ?
    C15 N1 . 1.375(5) ?
    C15 C20 . 1.389(5) ?
    C15 C16 . 1.396(5) ?
    C16 C17 . 1.372(6) ?
    C16 H16 . 0.9300 ?
    C17 C18 . 1.389(6) ?
    C17 H17 . 0.9300 ?
    C18 C19 . 1.383(6) ?
    C18 H18 . 0.9300 ?
    C19 C20 . 1.376(6) ?
    C19 H19 . 0.9300 ?
    C20 N3 . 1.387(5) ?
    N3 H1A . 0.829(19) ?
    O3 Cd1 4_465 2.271(3) ?
    O4 Cd1 4_465 2.357(3) ?
loop_
    _geom_angle_atom_site_label_1
    _geom_angle_atom_site_label_2
    _geom_angle_atom_site_label_3
    _geom_angle_site_symmetry_1
    _geom_angle_site_symmetry_3
    _geom_angle
    _geom_angle_publ_flag
    O3 Cd1 N1 4_666 . 100.24(11) ?
    O3 Cd1 O2 4_666 . 147.38(10) ?
    N1 Cd1 O2 . . 103.14(10) ?
    O3 Cd1 N2 4_666 . 113.93(11) ?
    N1 Cd1 N2 . . 72.79(12) ?
    O2 Cd1 N2 . . 94.67(10) ?
    O3 Cd1 O1 4_666 . 101.85(10) ?
    N1 Cd1 O1 . . 157.89(10) ?
    O2 Cd1 O1 . . 56.34(9) ?
    N2 Cd1 O1 . . 98.89(11) ?
    O3 Cd1 O4 4_666 4_666 56.74(9) ?
    N1 Cd1 O4 . 4_666 94.44(11) ?
    O2 Cd1 O4 . 4_666 98.78(9) ?
    N2 Cd1 O4 . 4_666 163.31(11) ?
    O1 Cd1 O4 . 4_666 96.78(10) ?
    O3 Cd1 C1 4_666 . 125.02(11) ?
    N1 Cd1 C1 . . 131.42(12) ?
    O2 Cd1 C1 . . 28.37(9) ?
    N2 Cd1 C1 . . 100.09(11) ?
    O1 Cd1 C1 . . 28.15(10) ?
    O4 Cd1 C1 4_666 . 96.43(10) ?
    O3 Cd1 C8 4_666 4_666 28.54(10) ?
    N1 Cd1 C8 . 4_666 96.98(11) ?
    O2 Cd1 C8 . 4_666 124.94(11) ?
    N2 Cd1 C8 . 4_666 140.36(12) ?
    O1 Cd1 C8 . 4_666 101.92(10) ?
    O4 Cd1 C8 4_666 4_666 28.26(9) ?
    C1 Cd1 C8 . 4_666 114.01(12) ?
    O1 C1 O2 . . 122.0(4) ?
    O1 C1 C2 . . 119.7(4) ?
    O2 C1 C2 . . 118.2(3) ?
    O1 C1 Cd1 . . 61.8(2) ?
    O2 C1 Cd1 . . 60.87(19) ?
    C2 C1 Cd1 . . 169.4(3) ?
    C7 C2 C3 . . 118.9(4) ?
    C7 C2 C1 . . 121.1(3) ?
    C3 C2 C1 . . 119.8(3) ?
    C4 C3 C2 . . 120.1(3) ?
    C4 C3 H3 . . 120.0 ?
    C2 C3 H3 . . 120.0 ?
    C3 C4 C5 . . 120.8(3) ?
    C3 C4 H4 . . 119.6 ?
    C5 C4 H4 . . 119.6 ?
    C4 C5 C6 . . 118.7(4) ?
    C4 C5 C8 . . 119.8(4) ?
    C6 C5 C8 . . 121.3(4) ?
    C7 C6 C5 . . 120.7(4) ?
    C7 C6 H6 . . 119.6 ?
    C5 C6 H6 . . 119.6 ?
    C6 C7 C2 . . 120.6(4) ?
    C6 C7 H7 . . 119.7 ?
    C2 C7 H7 . . 119.7 ?
    O4 C8 O3 . . 120.8(4) ?
    O4 C8 C5 . . 120.1(4) ?
    O3 C8 C5 . . 119.0(3) ?
    O4 C8 Cd1 . 4_465 62.44(19) ?
    O3 C8 Cd1 . 4_465 58.55(19) ?
    C5 C8 Cd1 . 4_465 171.9(3) ?
    N2 C9 C10 . . 124.2(5) ?
    N2 C9 H9 . . 117.9 ?
    C10 C9 H9 . . 117.9 ?
    C9 C10 C11 . . 117.9(5) ?
    C9 C10 H10 . . 121.1 ?
    C11 C10 H10 . . 121.1 ?
    C10 C11 C12 . . 119.7(4) ?
    C10 C11 H11 . . 120.2 ?
    C12 C11 H11 . . 120.2 ?
    C11 C12 C13 . . 118.8(4) ?
    C11 C12 H12 . . 120.6 ?
    C13 C12 H12 . . 120.6 ?
    N2 C13 C12 . . 122.6(4) ?
    N2 C13 C14 . . 113.5(4) ?
    C12 C13 C14 . . 123.9(4) ?
    N1 C14 N3 . . 111.4(4) ?
    N1 C14 C13 . . 123.9(4) ?
    N3 C14 C13 . . 124.7(4) ?
    N1 C15 C20 . . 109.7(4) ?
    N1 C15 C16 . . 129.9(4) ?
    C20 C15 C16 . . 120.4(4) ?
    C17 C16 C15 . . 116.6(4) ?
    C17 C16 H16 . . 121.7 ?
    C15 C16 H16 . . 121.7 ?
    C16 C17 C18 . . 122.7(4) ?
    C16 C17 H17 . . 118.7 ?
    C18 C17 H17 . . 118.7 ?
    C19 C18 C17 . . 121.0(5) ?
    C19 C18 H18 . . 119.5 ?
    C17 C18 H18 . . 119.5 ?
    C20 C19 C18 . . 116.5(4) ?
    C20 C19 H19 . . 121.7 ?
    C18 C19 H19 . . 121.7 ?
    C19 C20 N3 . . 132.7(4) ?
    C19 C20 C15 . . 122.8(4) ?
    N3 C20 C15 . . 104.5(4) ?
    C14 N1 C15 . . 106.7(3) ?
    C14 N1 Cd1 . . 113.2(3) ?
    C15 N1 Cd1 . . 140.1(3) ?
    C13 N2 C9 . . 116.8(4) ?
    C13 N2 Cd1 . . 115.5(3) ?
    C9 N2 Cd1 . . 126.6(3) ?
    C14 N3 C20 . . 107.7(4) ?
    C14 N3 H1A . . 134(4) ?
    C20 N3 H1A . . 119(4) ?
    C1 O1 Cd1 . . 90.1(2) ?
    C1 O2 Cd1 . . 90.8(2) ?
    C8 O3 Cd1 . 4_465 92.9(2) ?
    C8 O4 Cd1 . 4_465 89.3(2) ?
loop_
    _geom_torsion_atom_site_label_1
    _geom_torsion_atom_site_label_2
    _geom_torsion_atom_site_label_3
    _geom_torsion_atom_site_label_4
    _geom_torsion_site_symmetry_1
    _geom_torsion_site_symmetry_2
    _geom_torsion_site_symmetry_3
    _geom_torsion_site_symmetry_4
    _geom_torsion
    _geom_torsion_publ_flag
    O3 Cd1 C1 O1 4_666 . . . 38.9(3) ?
    N1 Cd1 C1 O1 . . . . -165.9(2) ?
    O2 Cd1 C1 O1 . . . . -171.1(4) ?
    N2 Cd1 C1 O1 . . . . -90.0(2) ?
    O4 Cd1 C1 O1 4_666 . . . 92.4(2) ?
    C8 Cd1 C1 O1 4_666 . . . 69.3(2) ?
    O3 Cd1 C1 O2 4_666 . . . -150.07(19) ?
    N1 Cd1 C1 O2 . . . . 5.1(3) ?
    N2 Cd1 C1 O2 . . . . 81.0(2) ?
    O1 Cd1 C1 O2 . . . . 171.1(4) ?
    O4 Cd1 C1 O2 4_666 . . . -96.6(2) ?
    C8 Cd1 C1 O2 4_666 . . . -119.6(2) ?
    O3 Cd1 C1 C2 4_666 . . . -62.2(16) ?
    N1 Cd1 C1 C2 . . . . 93.0(16) ?
    O2 Cd1 C1 C2 . . . . 87.9(16) ?
    N2 Cd1 C1 C2 . . . . 168.9(16) ?
    O1 Cd1 C1 C2 . . . . -101.1(16) ?
    O4 Cd1 C1 C2 4_666 . . . -8.7(16) ?
    C8 Cd1 C1 C2 4_666 . . . -31.8(16) ?
    O1 C1 C2 C7 . . . . -16.2(6) ?
    O2 C1 C2 C7 . . . . 161.1(4) ?
    Cd1 C1 C2 C7 . . . . 79.0(17) ?
    O1 C1 C2 C3 . . . . 169.3(4) ?
    O2 C1 C2 C3 . . . . -13.4(5) ?
    Cd1 C1 C2 C3 . . . . -95.5(16) ?
    C7 C2 C3 C4 . . . . -1.6(6) ?
    C1 C2 C3 C4 . . . . 173.0(4) ?
    C2 C3 C4 C5 . . . . -2.4(6) ?
    C3 C4 C5 C6 . . . . 5.0(6) ?
    C3 C4 C5 C8 . . . . -169.8(4) ?
    C4 C5 C6 C7 . . . . -3.6(6) ?
    C8 C5 C6 C7 . . . . 171.1(4) ?
    C5 C6 C7 C2 . . . . -0.4(6) ?
    C3 C2 C7 C6 . . . . 3.0(6) ?
    C1 C2 C7 C6 . . . . -171.6(3) ?
    C4 C5 C8 O4 . . . . -16.7(6) ?
    C6 C5 C8 O4 . . . . 168.7(4) ?
    C4 C5 C8 O3 . . . . 159.5(4) ?
    C6 C5 C8 O3 . . . . -15.1(6) ?
    N2 C9 C10 C11 . . . . 2.1(7) ?
    C9 C10 C11 C12 . . . . -1.3(7) ?
    C10 C11 C12 C13 . . . . -0.2(6) ?
    C11 C12 C13 N2 . . . . 1.1(6) ?
    C11 C12 C13 C14 . . . . -179.1(4) ?
    N2 C13 C14 N1 . . . . 6.8(6) ?
    C12 C13 C14 N1 . . . . -173.0(4) ?
    N2 C13 C14 N3 . . . . -173.2(4) ?
    C12 C13 C14 N3 . . . . 7.0(6) ?
    N1 C15 C16 C17 . . . . -179.1(4) ?
    C20 C15 C16 C17 . . . . -0.9(6) ?
    C15 C16 C17 C18 . . . . 0.4(7) ?
    C16 C17 C18 C19 . . . . 0.1(7) ?
    C17 C18 C19 C20 . . . . 0.0(7) ?
    C18 C19 C20 N3 . . . . 179.1(4) ?
    C18 C19 C20 C15 . . . . -0.6(6) ?
    N1 C15 C20 C19 . . . . 179.6(4) ?
    C16 C15 C20 C19 . . . . 1.1(6) ?
    N1 C15 C20 N3 . . . . -0.2(4) ?
    C16 C15 C20 N3 . . . . -178.7(4) ?
    N3 C14 N1 C15 . . . . 0.6(4) ?
    C13 C14 N1 C15 . . . . -179.4(3) ?
    N3 C14 N1 Cd1 . . . . -177.9(2) ?
    C13 C14 N1 Cd1 . . . . 2.1(5) ?
    C20 C15 N1 C14 . . . . -0.2(4) ?
    C16 C15 N1 C14 . . . . 178.1(4) ?
    C20 C15 N1 Cd1 . . . . 177.6(3) ?
    C16 C15 N1 Cd1 . . . . -4.1(7) ?
    O3 Cd1 N1 C14 4_666 . . . -118.0(3) ?
    O2 Cd1 N1 C14 . . . . 84.9(3) ?
    N2 Cd1 N1 C14 . . . . -6.0(3) ?
    O1 Cd1 N1 C14 . . . . 64.6(4) ?
    O4 Cd1 N1 C14 4_666 . . . -175.0(3) ?
    C1 Cd1 N1 C14 . . . . 82.4(3) ?
    C8 Cd1 N1 C14 4_666 . . . -146.7(3) ?
    O3 Cd1 N1 C15 4_666 . . . 64.3(4) ?
    O2 Cd1 N1 C15 . . . . -92.8(4) ?
    N2 Cd1 N1 C15 . . . . 176.3(4) ?
    O1 Cd1 N1 C15 . . . . -113.1(4) ?
    O4 Cd1 N1 C15 4_666 . . . 7.3(4) ?
    C1 Cd1 N1 C15 . . . . -95.3(4) ?
    C8 Cd1 N1 C15 4_666 . . . 35.6(4) ?
    C12 C13 N2 C9 . . . . -0.5(6) ?
    C14 C13 N2 C9 . . . . 179.7(3) ?
    C12 C13 N2 Cd1 . . . . 168.0(3) ?
    C14 C13 N2 Cd1 . . . . -11.8(4) ?
    C10 C9 N2 C13 . . . . -1.2(6) ?
    C10 C9 N2 Cd1 . . . . -168.2(3) ?
    O3 Cd1 N2 C13 4_666 . . . 103.7(3) ?
    N1 Cd1 N2 C13 . . . . 9.9(3) ?
    O2 Cd1 N2 C13 . . . . -92.5(3) ?
    O1 Cd1 N2 C13 . . . . -149.1(3) ?
    O4 Cd1 N2 C13 4_666 . . . 51.2(5) ?
    C1 Cd1 N2 C13 . . . . -120.6(3) ?
    C8 Cd1 N2 C13 4_666 . . . 89.8(3) ?
    O3 Cd1 N2 C9 4_666 . . . -89.2(3) ?
    N1 Cd1 N2 C9 . . . . 177.0(4) ?
    O2 Cd1 N2 C9 . . . . 74.7(3) ?
    O1 Cd1 N2 C9 . . . . 18.1(4) ?
    O4 Cd1 N2 C9 4_666 . . . -141.6(4) ?
    C1 Cd1 N2 C9 . . . . 46.6(4) ?
    C8 Cd1 N2 C9 4_666 . . . -103.0(4) ?
    N1 C14 N3 C20 . . . . -0.7(5) ?
    C13 C14 N3 C20 . . . . 179.3(4) ?
    C19 C20 N3 C14 . . . . -179.2(4) ?
    C15 C20 N3 C14 . . . . 0.5(4) ?
    O2 C1 O1 Cd1 . . . . -9.2(4) ?
    C2 C1 O1 Cd1 . . . . 168.0(3) ?
    O3 Cd1 O1 C1 4_666 . . . -148.3(2) ?
    N1 Cd1 O1 C1 . . . . 29.0(4) ?
    O2 Cd1 O1 C1 . . . . 5.1(2) ?
    N2 Cd1 O1 C1 . . . . 94.8(2) ?
    O4 Cd1 O1 C1 4_666 . . . -91.0(2) ?
    C8 Cd1 O1 C1 4_666 . . . -119.1(2) ?
    O1 C1 O2 Cd1 . . . . 9.3(4) ?
    C2 C1 O2 Cd1 . . . . -167.9(3) ?
    O3 Cd1 O2 C1 4_666 . . . 49.3(3) ?
    N1 Cd1 O2 C1 . . . . -176.0(2) ?
    N2 Cd1 O2 C1 . . . . -102.6(2) ?
    O1 Cd1 O2 C1 . . . . -5.1(2) ?
    O4 Cd1 O2 C1 4_666 . . . 87.3(2) ?
    C8 Cd1 O2 C1 4_666 . . . 75.6(3) ?
    O4 C8 O3 Cd1 . . . 4_465 5.2(4) ?
    C5 C8 O3 Cd1 . . . 4_465 -171.0(3) ?
    O3 C8 O4 Cd1 . . . 4_465 -5.0(4) ?
    C5 C8 O4 Cd1 . . . 4_465 171.2(3) ?
loop_
    _geom_hbond_atom_site_label_D
    _geom_hbond_atom_site_label_H
    _geom_hbond_atom_site_label_A
    _geom_hbond_site_symmetry_A
    _geom_hbond_distance_DH
    _geom_hbond_distance_HA
    _geom_hbond_distance_DA
    _geom_hbond_angle_DHA
    N3 H1A O2 3_656 0.83(2) 2.17(3) 2.882(5) 144(4)
    N3 H1A O3 2_645 0.83(2) 2.46(4) 2.988(5) 123(4)
