# Supplementary material for: catena-Poly[[[2-(2-pyrid­yl)-1H-benz­imidazole]cadmium(II)]-μ-benzene-1,4-dicarboxyl­ato]
Source: Acta Crystallogr Sect E Struct Rep Online. 2009 Jul 15;65(Pt 8):m919. doi: 10.1107/S1600536809026890 (PMC2977500; doi:10.1107/S1600536809026890)
Supplement: Supplementary file 2 [file e-65-0m919-Isup2.hkl]

#
# h,k,l, Fc-squared, Fo-squared, sigma(Fo-squared) and status flag
#
data_I
_shelx_title ' aa in P2(1)/c'
_shelx_refln_list_code          4
_shelx_F_calc_maximum      366.11
_exptl_crystal_F_000       936.00
_reflns_d_resolution_high  0.7976
 
loop_
 _symmetry_equiv_pos_as_xyz
 'x, y, z'
 '-x, y+1/2, -z+1/2'
 '-x, -y, -z'
 'x, -y-1/2, z-1/2'
 
_cell_length_a     7.3780
_cell_length_b    20.8600
_cell_length_c    11.5460
_cell_angle_alpha  90.000
_cell_angle_beta   93.362
_cell_angle_gamma  90.000
 
_shelx_F_squared_multiplier     1.000
 
loop_
 _refln_index_h
 _refln_index_k
 _refln_index_l
 _refln_F_squared_calc
 _refln_F_squared_meas
 _refln_F_squared_sigma
 _refln_observed_status
   1   0   0      971.92     1084.39     52.20 o
   2   0   0   134038.59   137382.48    451.01 o
   3   0   0    15405.60    15599.04    401.61 o
   4   0   0    26511.95    26618.10    296.75 o
   5   0   0     3478.95     3371.50    157.08 o
   6   0   0      768.91      674.00    134.64 o
   7   0   0     2020.22     2236.46    243.06 o
   8   0   0       81.35      188.85    187.81 o
   9   0   0      348.01      377.17    189.00 o
   1   1   0     5625.51     6070.54     69.52 o
   2   1   0     3679.33     3538.15     80.27 o
   3   1   0    13385.72    14003.73    140.50 o
   4   1   0     7282.14     7460.30    132.02 o
   5   1   0      104.79      194.93     79.40 o
   6   1   0     1584.06     1562.62    108.30 o
   7   1   0       31.52      -15.03    127.53 o
   8   1   0      214.64      101.03    131.10 o
   9   1   0      102.00       67.40    132.39 o
   1   2   0      161.81      249.78    113.75 o
   2   2   0    36364.60    36875.04    166.49 o
   3   2   0        3.94       32.95     66.45 o
   4   2   0     8320.98     8703.68    131.96 o
   5   2   0      240.22      181.65     78.71 o
   6   2   0      937.04      838.55     98.51 o
   7   2   0      158.33      202.16    100.78 o
   8   2   0       25.93       56.23    120.33 o
   9   2   0        7.98      -86.17    159.55 o
   1   3   0    38488.50    37744.69    338.48 o
   2   3   0     3548.55     3495.79     86.95 o
   3   3   0     7056.56     7090.39    102.51 o
   4   3   0     8509.07     8509.38    127.99 o
   5   3   0     1051.97     1017.73     86.02 o
   6   3   0     3894.95     3944.73    187.38 o
   7   3   0      148.91      225.99     85.64 o
   8   3   0     1409.89     1363.15    155.38 o
   9   3   0      188.83      100.60    250.19 o
   0   4   0    24573.13    24683.24    293.94 o
   1   4   0       25.93       18.40    154.16 o
   2   4   0     7590.35     7146.83     76.83 o
   3   4   0     6430.48     6275.25     92.63 o
   4   4   0     5406.32     5523.54    106.29 o
   5   4   0     3488.92     3696.14    133.13 o
   6   4   0       17.47       23.27     73.55 o
   7   4   0     3405.12     3542.06    118.31 o
   8   4   0      607.18      578.44    136.64 o
   9   4   0      308.23      353.99    262.59 o
   1   5   0     5277.86     5270.32    143.18 o
   2   5   0        0.39        7.17    183.49 o
   3   5   0     1758.46     1801.16     62.23 o
   4   5   0     1374.40     1307.25     57.94 o
   5   5   0        0.93       13.79     58.29 o
   6   5   0       62.12       27.24     66.76 o
   7   5   0      284.81      181.19     90.05 o
   8   5   0      145.23       99.15    118.16 o
   9   5   0        9.52     -148.43    278.77 o
   0   6   0      324.54      339.76     87.12 o
   1   6   0      247.95      250.92     64.54 o
   2   6   0     2879.77     2793.02    198.06 o
   3   6   0     2407.53     2312.09    103.69 o
   4   6   0        6.98       30.48     38.44 o
   5   6   0     1510.09     1589.43     88.66 o
   6   6   0      553.83      512.52     65.74 o
   7   6   0      554.34      627.84    117.36 o
   8   6   0       58.84      -52.56    140.22 o
   1   7   0    18037.47    17273.86    150.57 o
   2   7   0     6573.69     6434.65    250.50 o
   3   7   0     5488.34     4774.63    445.22 o
   4   7   0     9086.95     8964.33    163.14 o
   5   7   0     1251.96     1172.33     63.98 o
   6   7   0     6327.85     6417.46    197.93 o
   7   7   0        7.92       56.69     89.63 o
   8   7   0     1087.64      850.13    270.15 o
   0   8   0    29186.81    29471.87    247.24 o
   1   8   0      103.27      112.53     70.57 o
   2   8   0    11394.77    10084.14    842.82 o
   3   8   0     3899.43     3798.62    243.59 o
   4   8   0     2439.74     2346.03     77.61 o
   5   8   0      543.10      581.97     87.19 o
   6   8   0      196.69      174.31     27.75 o
   7   8   0     1088.86     1159.11    261.21 o
   8   8   0      243.58      352.72    248.68 o
   1   9   0      977.15      943.58     82.83 o
   2   9   0     1208.41     1109.69     40.25 o
   3   9   0       48.03       -6.78    122.35 o
   4   9   0       35.68      -40.48    146.06 o
   5   9   0      307.80      316.55    102.61 o
   6   9   0       45.26      -65.64    235.08 o
   7   9   0       15.82       29.32    237.67 o
   8   9   0        5.13     -104.99    247.82 o
   0  10   0     8855.25     8900.76    169.30 o
   1  10   0     1693.10     1754.29     92.06 o
   2  10   0     5560.09     4904.28    212.63 o
   3  10   0     3677.03     3425.64    190.36 o
   4  10   0     1208.07     1057.23    230.31 o
   5  10   0     4103.56     4224.66    327.59 o
   6  10   0       28.68      155.80    228.17 o
   7  10   0      712.67      794.20    248.48 o
   8  10   0       79.81      146.73    239.45 o
   1  11   0     6779.22     6482.24    193.27 o
   2  11   0     4908.41     4766.66     79.19 o
   3  11   0     1096.60      966.41    153.12 o
   4  11   0     4186.99     4056.06    296.62 o
   5  11   0      233.31      258.62    251.90 o
   6  11   0     2696.03     2628.13    295.55 o
   7  11   0      233.95       50.54    236.99 o
   8  11   0      387.73      456.08    288.77 o
   0  12   0     2755.09     2755.97    192.60 o
   1  12   0       64.18       16.28     96.44 o
   2  12   0        9.55       24.96     63.50 o
   3  12   0      963.11      863.75    161.77 o
   4  12   0      501.73      358.56    237.36 o
   5  12   0       52.23        9.83    245.48 o
   6  12   0       82.16      142.77    218.76 o
   7  12   0      121.79      155.68    254.06 o
   8  12   0        2.33      163.84    281.29 o
   1  13   0      197.13      288.60    101.04 o
   2  13   0      322.58      298.28     74.50 o
   3  13   0        1.58      -56.68    224.29 o
   4  13   0       76.29      151.71    238.67 o
   5  13   0       57.13      -27.83    224.39 o
   6  13   0      193.12      430.80    251.15 o
   7  13   0       91.89      364.61    273.45 o
   0  14   0     3106.25     3006.68    215.11 o
   1  14   0       74.33       22.57    108.58 o
   2  14   0     5883.43     5912.32    360.18 o
   3  14   0     1332.13     1313.27    255.94 o
   4  14   0      301.34      516.45    221.30 o
   5  14   0     3284.77     3545.07    321.19 o
   6  14   0       98.44      158.35    264.80 o
   7  14   0      796.21      895.38    272.25 o
   1  15   0      852.07      893.30    103.98 o
   2  15   0     1968.48     1972.38    101.96 o
   3  15   0      557.99      730.86    230.47 o
   4  15   0     1064.23      800.33    247.70 o
   5  15   0      217.13      139.23    256.34 o
   6  15   0     1721.48     1658.34    307.28 o
   7  15   0       46.16      -32.24    237.56 o
   0  16   0       24.27      -44.28    175.82 o
   1  16   0       99.31      -39.18    116.17 o
   2  16   0       22.91       -2.49     95.23 o
   3  16   0       13.59     -124.84    223.77 o
   4  16   0       25.93      -30.08    227.52 o
   5  16   0      168.19      220.23    215.89 o
   6  16   0       18.08      178.02    233.77 o
   7  16   0       73.62      341.42    272.93 o
   1  17   0     1128.14     1144.04    137.73 o
   2  17   0      865.81      866.54    108.39 o
   3  17   0       84.23      182.91    227.38 o
   4  17   0     1584.87     1530.12    257.87 o
   5  17   0      341.31      478.68    276.39 o
   6  17   0      746.33      559.14    299.15 o
   0  18   0     1561.47     1627.65    222.10 o
   1  18   0      210.11      186.86    122.48 o
   2  18   0     1361.84     1396.10    118.57 o
   3  18   0     2253.87     2056.18     44.58 o
   4  18   0      235.29      474.46    247.57 o
   5  18   0     1911.82     2100.40    315.69 o
   6  18   0        0.01       96.86    233.23 o
   1  19   0     1642.79     1593.86    144.71 o
   2  19   0      613.60      485.37    103.34 o
   3  19   0      632.88      500.98    146.84 o
   4  19   0       48.84       23.26    241.44 o
   5  19   0       15.78       10.25    238.12 o
   6  19   0      322.48      402.00    299.90 o
   0  20   0      488.16      446.15    187.25 o
   1  20   0      496.85      653.22    130.77 o
   2  20   0       64.20       81.29     70.70 o
   3  20   0       86.81      257.74    246.38 o
   4  20   0       28.01       96.80    256.72 o
   5  20   0      131.08      253.08    281.09 o
   1  21   0     2489.14     2496.69    163.54 o
   2  21   0      152.58      162.42    100.43 o
   3  21   0     1180.65     1180.95    258.56 o
   4  21   0     1878.96     1796.97    305.94 o
   5  21   0      220.37        6.85    275.36 o
   0  22   0     1609.47     1726.84    227.18 o
   1  22   0      477.82      432.43    132.70 o
   2  22   0      708.93      541.41    238.91 o
   3  22   0      391.60      412.48    247.55 o
   4  22   0       77.14      492.47    274.49 o
   1  23   0        7.87       -5.76    124.37 o
   2  23   0       10.51       22.10    237.98 o
   3  23   0        1.64       91.05    237.17 o
   4  23   0        6.63       43.93    267.34 o
   0  24   0      426.41      707.85    216.39 o
   1  24   0        0.20     -137.47    196.70 o
   2  24   0      310.84      436.06    256.28 o
   3  24   0      127.46      436.84    256.63 o
   1  25   0     1287.71     1010.73    217.06 o
   2  25   0      132.01      237.43    256.46 o
  -9   1   1      146.15      -50.48    135.46 o
  -8   1   1      526.91      541.38    147.69 o
  -7   1   1        0.56       69.73    129.65 o
  -6   1   1     1151.67     1199.84    102.33 o
  -5   1   1      777.32      763.91     90.80 o
  -4   1   1      679.03      594.17     82.05 o
  -3   1   1     7673.67     7707.04    121.21 o
  -2   1   1     3656.60     3800.28     87.35 o
  -1   1   1    16553.77    16713.59     95.02 o
   0   1   1    26281.56    24637.33  13300.44 o
   1   1   1     2137.27     2161.11     60.03 o
   2   1   1    27527.11    27756.37    146.90 o
   3   1   1      307.54      375.92     70.80 o
   4   1   1    16416.79    16715.28    170.83 o
   5   1   1     1239.91     1240.19     93.18 o
   6   1   1     2965.13     2935.05    118.87 o
   7   1   1     2038.51     1981.19    129.91 o
   8   1   1      492.35      520.03    139.72 o
   9   1   1      605.52      708.65    150.72 o
  -9   2   1      376.95      485.16    153.30 o
  -8   2   1        4.85      101.96    130.99 o
  -7   2   1     1587.72     1727.08    160.44 o
  -6   2   1     1059.39     1109.07    112.60 o
  -5   2   1     1765.81     1930.23    103.02 o
  -4   2   1    13737.09    14073.49    162.59 o
  -3   2   1     1920.51     1966.96     81.39 o
  -2   2   1     2536.95     2361.26     78.17 o
  -1   2   1     5641.75     5724.61     66.04 o
   0   2   1    17871.38    18655.15    103.59 o
   1   2   1     8906.16     8819.92    103.29 o
   2   2   1     8136.15     8581.11     83.92 o
   3   2   1    20913.75    21058.96    196.78 o
   4   2   1     5752.21     5808.11    115.24 o
   5   2   1     3052.21     3149.67     96.38 o
   6   2   1     4368.85     4377.15    115.65 o
   7   2   1     1680.88     1795.72    107.91 o
   8   2   1     2259.93     2221.81    208.43 o
   9   2   1        8.17       -2.91    123.80 o
  -9   3   1        5.01       45.65    135.81 o
  -8   3   1       42.17       70.96    130.15 o
  -7   3   1       27.00      -58.13     99.49 o
  -6   3   1      135.12      223.37     95.77 o
  -5   3   1      514.42      607.60     83.11 o
  -4   3   1      231.69      275.82     71.14 o
  -3   3   1     5478.37     5527.88     99.77 o
  -2   3   1      254.88      264.13     57.14 o
  -1   3   1    14368.79    14515.45    109.56 o
   0   3   1      760.05      673.22     46.53 o
   1   3   1       53.45       94.54     49.14 o
   2   3   1     3415.49     3686.77     69.98 o
   3   3   1     1121.71     1168.40     59.14 o
   4   3   1      463.80      479.63     61.13 o
   5   3   1      365.47      416.43     70.45 o
   6   3   1     1378.74     1226.27     93.61 o
   7   3   1      704.70      724.04     93.49 o
   8   3   1      205.46       96.60    124.98 o
   9   3   1       79.64     -127.04    248.66 o
  -9   4   1       65.04      207.61    260.04 o
  -8   4   1        0.59      -10.75    129.85 o
  -7   4   1      603.23      601.73    104.33 o
  -6   4   1      161.34      187.77     95.00 o
  -5   4   1      197.53      251.23     74.10 o
  -4   4   1        7.27        5.47     64.71 o
  -3   4   1        2.92       12.12     46.57 o
  -2   4   1      465.10      392.93     47.34 o
  -1   4   1        0.52        2.17     49.52 o
   0   4   1     8637.52     9237.55    112.58 o
   1   4   1       53.38       49.45     51.30 o
   2   4   1      275.09      418.99     56.51 o
   3   4   1     2793.88     2858.24     61.36 o
   4   4   1      282.00      264.73     55.53 o
   5   4   1     1455.73     1308.46     75.31 o
   6   4   1     2171.07     2119.07     97.45 o
   7   4   1      122.09       70.68     91.72 o
   8   4   1      410.37      321.47    128.57 o
   9   4   1        3.27      106.95    240.57 o
  -9   5   1       19.34       99.73    276.85 o
  -8   5   1     1083.56     1207.52    154.59 o
  -7   5   1      597.90      519.79     99.78 o
  -6   5   1      913.54      994.53    102.00 o
  -5   5   1     3718.00     3771.31    109.72 o
  -4   5   1      464.64      422.43     51.84 o
  -3   5   1    14515.97    13864.20    170.56 o
  -2   5   1      258.37      332.00     82.89 o
  -1   5   1    15486.13    15056.28    157.20 o
   0   5   1     5980.97     5815.69    109.40 o
   1   5   1    23566.40    23903.02    564.33 o
   2   5   1     2874.25     2633.65     85.86 o
   3   5   1      145.05      131.80     43.72 o
   4   5   1     3202.61     3137.35     70.16 o
   5   5   1      249.30      358.41     62.81 o
   6   5   1     1827.49     1975.62    103.83 o
   7   5   1     2140.61     2264.59    150.20 o
   8   5   1        2.83      -28.65    112.53 o
  -8   6   1       18.28       55.84    247.44 o
  -7   6   1     1868.55     2036.74     91.21 o
  -6   6   1     1537.78     1617.81     78.97 o
  -5   6   1      692.60      666.17     71.21 o
  -4   6   1     6359.71     6127.39     91.05 o
  -3   6   1      167.49      150.47     81.14 o
  -2   6   1     4294.17     4295.23    236.17 o
  -1   6   1     1279.76     1324.36     74.36 o
   0   6   1    12350.25    12526.12    165.99 o
   1   6   1      459.32      364.88     37.70 o
   2   6   1     2046.72     1979.01     51.76 o
   3   6   1    18167.66    17669.45    422.45 o
   4   6   1      388.57      417.78     50.54 o
   5   6   1     2126.82     2250.38    128.84 o
   6   6   1     1983.94     2119.14    127.72 o
   7   6   1      956.91      993.19    117.94 o
   8   6   1      448.08      348.11    253.09 o
  -8   7   1       41.74      132.15    240.31 o
  -7   7   1       65.21       31.12     71.40 o
  -6   7   1      267.33      301.13     51.13 o
  -5   7   1       10.11       17.39     34.98 o
  -4   7   1        0.87       67.58     76.25 o
  -3   7   1      428.65      350.65     90.67 o
  -2   7   1       29.47      -23.48    175.04 o
  -1   7   1      153.28      220.80     67.91 o
   0   7   1       82.10      117.48     79.75 o
   1   7   1      592.01      616.36     44.17 o
   2   7   1     1375.69     1362.76    133.66 o
   3   7   1       44.98       32.09     34.23 o
   4   7   1      176.85      193.36     37.54 o
   5   7   1      253.43      183.53     57.72 o
   6   7   1      293.62      181.39     61.24 o
   7   7   1      314.83      245.55    107.14 o
   8   7   1        3.74      -98.53    225.31 o
  -8   8   1       60.88      -91.97    232.07 o
  -7   8   1      771.68      799.71    270.67 o
  -6   8   1       31.01       31.12     22.88 o
  -5   8   1     1361.80     1283.93    107.77 o
  -4   8   1     2265.73     2264.38    129.31 o
  -3   8   1     1640.22     1537.62     92.70 o
  -2   8   1    13908.99    14074.80    347.78 o
  -1   8   1     2080.36     2289.71    147.27 o
   0   8   1     4575.94     4403.08    108.77 o
   1   8   1    14872.92    14931.58    153.39 o
   2   8   1      360.76      284.97     54.58 o
   3   8   1     5797.64     5314.40    282.36 o
   4   8   1      102.22      202.90    135.61 o
   5   8   1     4794.43     4288.23    332.74 o
   6   8   1      283.81      251.56    130.26 o
   7   8   1      468.25      451.17    229.35 o
   8   8   1      460.46      466.34    265.24 o
  -8   9   1     1049.66     1038.77    292.17 o
  -7   9   1       54.56      -73.49    221.70 o
  -6   9   1     4280.67     3555.95    609.15 o
  -5   9   1     3637.45     3756.35    133.17 o
  -4   9   1     2457.09     2321.74     92.53 o
  -3   9   1    10943.25    10614.05    297.33 o
  -2   9   1      120.25      142.93     44.32 o
  -1   9   1    22097.77    22494.52    198.85 o
   0   9   1     8515.70     8435.63    133.32 o
   1   9   1    13943.88    13905.08    128.93 o
   2   9   1    20511.74    20408.11    340.43 o
   3   9   1      869.33      558.50    413.41 o
   4   9   1     7845.42     7815.99    345.00 o
   5   9   1     1025.59     1076.89    257.27 o
   6   9   1     2021.81     2467.00    296.08 o
   7   9   1      533.04      497.26    255.91 o
   8   9   1      242.99       38.81    236.37 o
  -8  10   1       75.26      152.82    230.85 o
  -7  10   1      979.42     1144.08    292.54 o
  -6  10   1        4.85       -7.12     82.65 o
  -5  10   1      357.28      273.40     99.12 o
  -4  10   1     1980.58     1853.52     86.90 o
  -3  10   1     2038.63     2101.88     79.71 o
  -2  10   1     2455.52     2427.98     91.67 o
  -1  10   1        8.22      151.98     79.59 o
   0  10   1     2451.28     2475.02     99.27 o
   1  10   1       44.69       24.70     60.10 o
   2  10   1      748.20      805.18     70.63 o
   3  10   1     1506.21     1542.42    164.64 o
   4  10   1       77.91      -44.71    235.21 o
   5  10   1      107.40      146.37    219.09 o
   6  10   1      458.20      349.71    230.64 o
   7  10   1      104.10      130.88    255.02 o
   8  10   1      232.38      288.10    246.48 o
  -8  11   1      326.40      166.95    281.18 o
  -7  11   1        5.15      -70.82    239.19 o
  -6  11   1      642.53      676.58    240.09 o
  -5  11   1       16.64       22.79     70.51 o
  -4  11   1       48.70       36.35     48.74 o
  -3  11   1      630.44      574.21     64.61 o
  -2  11   1      741.68      727.74     59.71 o
  -1  11   1      425.68      482.43     87.01 o
   0  11   1       18.39       33.79     77.29 o
   1  11   1      731.88      733.62     96.65 o
   2  11   1     1348.58      964.95    160.60 o
   3  11   1       44.04       80.34    154.61 o
   4  11   1     1208.40     1034.72    235.77 o
   5  11   1       13.53      206.20    224.14 o
   6  11   1      344.38      343.27    247.57 o
   7  11   1       80.81      -12.21    257.51 o
   8  11   1       56.21      223.76    261.71 o
  -8  12   1       12.64      208.96    278.38 o
  -7  12   1     1595.27     1438.14    286.88 o
  -6  12   1      614.98      635.43    234.93 o
  -5  12   1     3734.62     4311.70    321.62 o
  -4  12   1     2850.75     2305.68    269.07 o
  -3  12   1     1506.68     1487.10     60.01 o
  -2  12   1     6508.36     6366.80    102.05 o
  -1  12   1      475.86      451.76    110.09 o
   0  12   1     2470.90     2322.29     99.51 o
   1  12   1     4781.97     4418.00    139.35 o
   2  12   1     1155.11      997.70     89.49 o
   3  12   1     3863.84     3858.74    209.57 o
   4  12   1       91.59       62.92    246.63 o
   5  12   1     3895.67     3992.51    352.87 o
   6  12   1     1017.09     1072.35    283.23 o
   7  12   1      628.46      539.48    282.78 o
   8  12   1      454.28      426.04    299.19 o
  -7  13   1       86.88      129.59    235.19 o
  -6  13   1     1961.35     2509.97    297.48 o
  -5  13   1     1359.82     1355.99    260.94 o
  -4  13   1       63.02      145.33    234.44 o
  -3  13   1     5006.20     5056.03    124.32 o
  -2  13   1       92.63      113.05     61.12 o
  -1  13   1     5464.33     5707.06    165.80 o
   0  13   1     2113.12     2134.52    107.07 o
   1  13   1     5516.52     5504.54    156.64 o
   2  13   1     5520.63     5353.91    221.06 o
   3  13   1      502.60      320.97    220.08 o
   4  13   1     3754.96     4264.46    311.25 o
   5  13   1      117.76      132.62    241.71 o
   6  13   1      963.49      997.03    275.76 o
   7  13   1      127.35      207.65    255.76 o
  -7  14   1        9.14       87.20    240.19 o
  -6  14   1        1.48       21.14    222.90 o
  -5  14   1       16.79      134.23    243.06 o
  -4  14   1      386.93      280.19    203.09 o
  -3  14   1       14.00       56.26     67.08 o
  -2  14   1      330.03      325.88     67.09 o
  -1  14   1      997.36     1073.43    122.85 o
   0  14   1      736.14      729.63     92.66 o
   1  14   1      563.82      593.04    109.26 o
   2  14   1       18.12       37.54     50.93 o
   3  14   1      503.53      281.70    213.95 o
   4  14   1      332.85      222.70    261.00 o
   5  14   1       54.26       18.73    257.72 o
   6  14   1       13.79      163.20    221.73 o
   7  14   1       76.26       15.38    245.68 o
  -7  15   1       15.44      149.55    241.73 o
  -6  15   1     1054.40      866.18    265.94 o
  -5  15   1      143.09      273.76    265.61 o
  -4  15   1     1327.05     1038.62    262.57 o
  -3  15   1     1293.60     1264.08    123.80 o
  -2  15   1       54.55       32.69     66.53 o
  -1  15   1     2056.12     2042.32    118.05 o
   0  15   1      273.38      352.28    113.56 o
   1  15   1     1409.07     1275.29    123.47 o
   2  15   1     2396.39     2416.00     81.40 o
   3  15   1      373.59      281.54     42.86 o
   4  15   1      933.75      494.11    264.03 o
   5  15   1       41.01      -49.80    255.92 o
   6  15   1      480.17      596.78    279.07 o
   7  15   1      138.21      242.28    256.52 o
  -7  16   1     1257.90      979.41    305.70 o
  -6  16   1      985.60     1033.25    302.10 o
  -5  16   1      911.93     1417.74    269.12 o
  -4  16   1     3427.89     3787.03    322.37 o
  -3  16   1      320.76      339.92     77.64 o
  -2  16   1     7090.71     6963.23    139.85 o
  -1  16   1      669.52      775.43    108.23 o
   0  16   1     4766.87     4962.19    180.46 o
   1  16   1     2943.04     2874.89    247.48 o
   2  16   1     3274.30     3197.18     94.53 o
   3  16   1     4237.94     3876.27    125.04 o
   4  16   1        2.77     -109.41    227.62 o
   5  16   1     4017.98     4022.23    368.73 o
   6  16   1      390.14      527.60    254.17 o
   7  16   1      519.45      577.14    290.34 o
  -6  17   1      377.55      740.17    284.25 o
  -5  17   1      377.83      102.29    254.61 o
  -4  17   1       26.44       13.61    236.16 o
  -3  17   1     1954.78     1729.51     98.24 o
  -2  17   1       72.62       58.87     77.01 o
  -1  17   1     1280.24     1316.17    116.74 o
   0  17   1      773.02      884.62    132.70 o
   1  17   1     1399.80     1338.88    133.43 o
   2  17   1     3047.61     3044.54     97.11 o
   3  17   1       90.40       73.30     30.37 o
   4  17   1      669.55      649.65    240.77 o
   5  17   1        0.18      143.23    230.27 o
   6  17   1      469.83      699.58    288.71 o
  -6  18   1        0.94      -61.87    246.07 o
  -5  18   1      378.76      413.30    266.14 o
  -4  18   1       32.70      116.66    219.02 o
  -3  18   1       49.02       54.45     19.68 o
  -2  18   1      424.25      397.15     84.38 o
  -1  18   1      267.79      164.82    102.17 o
   0  18   1      338.58      404.06    125.42 o
   1  18   1      205.08      200.23    118.48 o
   2  18   1        3.84       -1.67     63.24 o
   3  18   1        4.87       11.50     31.90 o
   4  18   1       41.52     -144.37    240.25 o
   5  18   1      160.96      389.20    251.56 o
   6  18   1        4.05      138.43    242.35 o
  -6  19   1      383.79      345.05    302.85 o
  -5  19   1     1236.93     1307.92    303.47 o
  -4  19   1      600.90      641.85    268.41 o
  -3  19   1     3109.96     2958.61     74.81 o
  -2  19   1      107.47       28.70     79.55 o
  -1  19   1     5320.67     5921.91    204.76 o
   0  19   1     1488.40     1542.89    150.39 o
   1  19   1     2178.38     2059.44    150.18 o
   2  19   1     1914.41     2044.25    126.30 o
   3  19   1      302.20      234.35     51.75 o
   4  19   1     2107.60     2303.51    307.80 o
   5  19   1      201.58      767.27    280.74 o
   6  19   1      452.52      497.50    297.25 o
  -5  20   1      528.12      598.54    247.86 o
  -4  20   1     1410.73     1363.58    283.94 o
  -3  20   1       49.26      107.03    221.48 o
  -2  20   1     3674.14     3573.99    171.68 o
  -1  20   1      726.46      523.37    140.15 o
   0  20   1     2673.18     2684.29    172.55 o
   1  20   1     3944.01     3818.96    178.08 o
   2  20   1      610.27      676.24    106.61 o
   3  20   1     2726.24     2932.66    327.02 o
   4  20   1        4.56       75.07    244.63 o
   5  20   1     1173.16      979.23    304.80 o
  -5  21   1       12.37     -108.04    269.50 o
  -4  21   1       35.39      -30.70    224.92 o
  -3  21   1       55.57      -67.79    222.36 o
  -2  21   1       23.32       17.28    116.65 o
  -1  21   1        5.05       31.83     98.81 o
   0  21   1        8.57       61.41    132.09 o
   1  21   1        0.25       20.59    121.69 o
   2  21   1      326.90      334.90    245.38 o
   3  21   1       47.77      -80.46    251.63 o
   4  21   1      186.02      228.09    227.31 o
   5  21   1      137.73      202.70    284.68 o
  -4  22   1      291.08      472.82    246.40 o
  -3  22   1       30.21      -50.71    234.34 o
  -2  22   1      513.45      244.10    235.76 o
  -1  22   1        8.16       23.54    129.67 o
   0  22   1      669.81      548.61    139.63 o
   1  22   1      174.51       65.08    120.90 o
   2  22   1      191.28      132.93    258.54 o
   3  22   1      767.05     1026.48    262.55 o
   4  22   1        3.00     -114.88    236.02 o
  -4  23   1      556.50      591.32    271.13 o
  -3  23   1      728.46      974.56    270.58 o
  -2  23   1        9.99      142.94    228.19 o
  -1  23   1     1082.92     1141.18    150.19 o
   0  23   1     1125.30     1281.66    258.51 o
   1  23   1      390.52      363.88    100.48 o
   2  23   1      908.69     1195.35    269.43 o
   3  23   1       15.54       94.11    226.85 o
   4  23   1     1576.15     1787.22    310.80 o
  -3  24   1       26.18      -35.10    243.29 o
  -2  24   1      623.24      662.70    255.52 o
  -1  24   1        3.98      -40.70    184.95 o
   0  24   1      616.10      812.69    215.97 o
   1  24   1      184.27      267.15    127.03 o
   2  24   1      144.97      152.58    244.79 o
   3  24   1      539.39      664.31    267.13 o
  -2  25   1        0.28      -52.67    242.07 o
  -1  25   1        0.19       13.98    179.81 o
   0  25   1       97.05       -9.89    202.38 o
   1  25   1       45.82       73.12    188.61 o
   2  25   1       24.21      207.43    248.90 o
  -9   0   2      589.58      623.96    231.39 o
  -8   0   2      292.09      213.60    202.02 o
  -7   0   2     1140.55     1080.84    219.95 o
  -6   0   2     3934.58     3861.98    187.72 o
  -5   0   2      578.18      530.99    129.98 o
  -4   0   2    33014.43    33893.58    444.46 o
  -3   0   2     1834.75     1773.69    129.28 o
  -2   0   2    26257.29    26070.15    202.75 o
  -1   0   2    35056.06    36089.79    248.49 o
   0   0   2     6323.56     6467.88    166.76 o
   1   0   2    17140.23    16668.03    265.29 o
   2   0   2       97.25       78.14    110.92 o
   3   0   2    18024.24    17712.71    231.23 o
   4   0   2     2749.01     2737.70    139.92 o
   5   0   2      719.19      826.52    131.52 o
   6   0   2     3795.70     3976.25    236.20 o
   7   0   2      438.70      309.43    182.31 o
   8   0   2     1641.48     1568.23    222.90 o
   9   0   2      401.16      378.62    200.06 o
  -9   1   2       14.51       -3.47    149.62 o
  -8   1   2      464.76      349.71    151.34 o
  -7   1   2      520.17      491.76    140.72 o
  -6   1   2      685.49      678.90    113.84 o
  -5   1   2     3325.80     3458.95    120.37 o
  -4   1   2       26.31       56.33     76.13 o
  -3   1   2     3951.87     3834.28    102.78 o
  -2   1   2     1589.02     1628.37     71.35 o
  -1   1   2    25726.98    25998.81    134.56 o
   0   1   2     8707.40     8634.13    134.50 o
   1   1   2       86.82      143.85     77.22 o
   2   1   2     2945.68     2757.55     80.07 o
   3   1   2     3341.46     3472.37     97.14 o
   4   1   2     1327.12     1303.41     86.30 o
   5   1   2     1422.51     1428.91     98.78 o
   6   1   2       58.48      148.02     91.00 o
   7   1   2     1713.35     1765.94    128.31 o
   8   1   2       10.35       -4.80    126.43 o
   9   1   2      134.23       65.43    128.89 o
  -9   2   2       54.76      113.08    143.62 o
  -8   2   2        0.70      106.59    136.14 o
  -7   2   2      155.08       77.76    128.22 o
  -6   2   2        1.67       18.90    103.69 o
  -5   2   2        5.31        1.62     83.44 o
  -4   2   2      300.77      347.29     76.15 o
  -3   2   2      153.44      195.30     62.18 o
  -2   2   2        1.93       15.10     67.19 o
  -1   2   2       57.93       45.05     67.21 o
   0   2   2    14298.01    14553.93    149.68 o
   1   2   2     1015.83     1061.28     78.17 o
   2   2   2       63.12       47.18     62.40 o
   3   2   2     1774.94     1964.92     91.68 o
   4   2   2      138.57      185.15     72.56 o
   5   2   2      113.68      162.76     83.04 o
   6   2   2      996.83      915.50     99.05 o
   7   2   2      171.84      179.14    110.62 o
   8   2   2      141.36      176.79    129.87 o
   9   2   2        4.19        1.73    227.24 o
  -9   3   2       24.03       28.29    136.55 o
  -8   3   2      454.86      394.78    106.76 o
  -7   3   2     2252.57     2086.96    167.73 o
  -6   3   2      138.73      113.27     98.06 o
  -5   3   2     4471.38     4659.39    127.86 o
  -4   3   2      346.98      321.78     63.10 o
  -3   3   2    13766.42    13654.85    169.33 o
  -2   3   2     3586.14     3544.50     97.29 o
  -1   3   2     1813.95     1632.15     78.15 o
   0   3   2    11660.62    11290.11    123.22 o
   1   3   2      454.33      423.20     74.86 o
   2   3   2     9521.06     9007.78    211.88 o
   3   3   2     2891.92     2915.83     93.33 o
   4   3   2     4394.09     4369.27    104.96 o
   5   3   2     3877.88     4024.68    116.69 o
   6   3   2      732.83      673.34    105.16 o
   7   3   2     2521.00     2519.80    133.17 o
   8   3   2      286.21      275.74    124.91 o
  -9   4   2      492.45      357.02    272.02 o
  -8   4   2      441.79      435.72     94.95 o
  -7   4   2      738.42      861.61     92.93 o
  -6   4   2     2500.82     2539.20    102.81 o
  -5   4   2        2.72        7.21     63.46 o
  -4   4   2    10655.99    10792.43    179.63 o
  -3   4   2     1519.80     1489.07     74.11 o
  -2   4   2     3855.34     3834.25     75.01 o
  -1   4   2    19593.19    19289.91    150.86 o
   0   4   2    33381.10    33592.68    153.85 o
   1   4   2    10406.35     9805.53    195.01 o
   2   4   2       14.38       62.84     72.20 o
   3   4   2    20564.94    20776.56    210.17 o
   4   4   2     1528.52     1496.74     78.83 o
   5   4   2      175.56      217.87     74.85 o
   6   4   2     4468.24     4692.53    202.38 o
   7   4   2        0.03       85.91     89.33 o
   8   4   2      463.50      538.91    132.30 o
  -9   5   2        0.08     -269.95    269.95 o
  -8   5   2       30.83       60.16    236.04 o
  -7   5   2     1087.33     1018.40     89.43 o
  -6   5   2       42.36       -9.87     72.11 o
  -5   5   2     1136.89     1192.18     83.80 o
  -4   5   2      182.26      204.09     62.33 o
  -3   5   2     3758.56     3901.10    166.23 o
  -2   5   2      945.57     1032.12     71.39 o
  -1   5   2     5310.95     5647.38    135.20 o
   0   5   2      191.80      151.26     64.16 o
   1   5   2      644.68      635.74     60.89 o
   2   5   2       57.93       61.02     68.52 o
   3   5   2       65.47      108.54     52.65 o
   4   5   2     1850.74     1860.79     77.08 o
   5   5   2       14.89       26.28     68.70 o
   6   5   2     1072.19     1030.58    108.73 o
   7   5   2      572.98      549.27    120.54 o
   8   5   2       92.40       96.58    254.55 o
  -8   6   2       87.97      180.17    226.66 o
  -7   6   2      666.53      629.68     90.85 o
  -6   6   2      325.22      362.90     82.82 o
  -5   6   2       26.86       34.42     66.99 o
  -4   6   2      313.40      205.89     59.57 o
  -3   6   2      290.27      341.04     59.77 o
  -2   6   2      963.67      929.03     58.16 o
  -1   6   2     1853.28     1908.46     75.29 o
   0   6   2     2761.80     3025.11     83.79 o
   1   6   2     5560.42     5233.14    147.72 o
   2   6   2     2111.87     2261.84     81.40 o
   3   6   2      744.81      577.85     62.83 o
   4   6   2       43.54       41.54     51.85 o
   5   6   2      864.96      800.89     76.44 o
   6   6   2       29.51       20.78     69.71 o
   7   6   2       51.80      125.07     89.39 o
   8   6   2       73.75      -30.95    271.80 o
  -8   7   2      734.30      990.03    263.30 o
  -7   7   2      972.82     1008.95    227.78 o
  -6   7   2      490.09      473.07     74.41 o
  -5   7   2     4640.62     4499.98    102.96 o
  -4   7   2        1.11       42.53     46.50 o
  -3   7   2    12214.13    11987.87    363.44 o
  -2   7   2     4796.31     4608.06     76.88 o
  -1   7   2     4474.37     4510.89    106.69 o
   0   7   2    23113.81    22853.26    186.07 o
   1   7   2     1649.31     1725.82     76.35 o
   2   7   2    20750.97    21332.68    344.83 o
   3   7   2     5100.71     5020.36     94.46 o
   4   7   2     6657.40     6458.46    193.42 o
   5   7   2     8418.93     8508.57    126.52 o
   6   7   2     1086.69      925.77    134.76 o
   7   7   2     3459.46     3509.14    149.08 o
   8   7   2       11.48       73.92    232.08 o
  -8   8   2      413.37      207.64    264.89 o
  -7   8   2      622.98      434.37    254.85 o
  -6   8   2     2597.44     2241.08    118.67 o
  -5   8   2        0.03       35.42     47.90 o
  -4   8   2     8649.69     9066.81    170.26 o
  -3   8   2      797.83      830.57     97.47 o
  -2   8   2     6139.49     6128.94    121.02 o
  -1   8   2     4136.22     4039.76    104.59 o
   0   8   2     9162.01     9344.78    137.23 o
   1   8   2     3817.14     3849.89     74.12 o
   2   8   2      200.91      217.90     84.87 o
   3   8   2     9942.00     9872.48    116.87 o
   4   8   2       57.38       24.16     59.84 o
   5   8   2     1008.65      967.72     49.83 o
   6   8   2     1823.68     1746.30     72.64 o
   7   8   2       57.66      115.18    240.69 o
   8   8   2      594.11      739.70    277.23 o
  -8   9   2       30.84      217.07    267.64 o
  -7   9   2      149.08      -58.94    243.87 o
  -6   9   2      348.48      342.69    111.82 o
  -5   9   2       50.69       58.79     96.72 o
  -4   9   2      108.64       53.65     91.21 o
  -3   9   2      284.18      341.64     79.53 o
  -2   9   2       56.96       69.41     62.72 o
  -1   9   2     1685.83     1755.81     91.92 o
   0   9   2        0.90       25.92     67.28 o
   1   9   2     1866.79     1972.46     64.68 o
   2   9   2      311.40      213.95     92.94 o
   3   9   2      520.78      510.47     72.39 o
   4   9   2      166.96       90.73     51.20 o
   5   9   2      119.93      117.19     52.53 o
   6   9   2        4.20      -61.94     83.07 o
   7   9   2       30.85       86.46    238.00 o
   8   9   2        3.84       34.79    258.48 o
  -8  10   2      289.82       43.82    234.93 o
  -7  10   2      985.63     1174.65    274.19 o
  -6  10   2      530.56      540.45    110.43 o
  -5  10   2      269.54      232.42     85.49 o
  -4  10   2     2756.19     2729.49    130.58 o
  -3  10   2      207.42      201.81     78.85 o
  -2  10   2     8928.05     9077.40    307.51 o
  -1  10   2    14734.77    14948.58    326.17 o
   0  10   2      421.10      389.59     81.16 o
   1  10   2    19739.47    19706.05    179.40 o
   2  10   2       43.47       92.16     84.60 o
   3  10   2     3618.97     3413.31    227.35 o
   4  10   2     2007.07     2037.77    280.01 o
   5  10   2     1213.09     1065.02    270.73 o
   6  10   2     1363.32     1574.32    291.72 o
   7  10   2        1.83      -25.00    248.40 o
   8  10   2      895.47      840.23    278.60 o
  -8  11   2      404.63      288.32    284.00 o
  -7  11   2      939.56      817.51    271.16 o
  -6  11   2      534.34      608.89    248.23 o
  -5  11   2     7667.97     6127.66    942.50 o
  -4  11   2     1477.83     1588.10    109.06 o
  -3  11   2     8884.44     8850.35    562.84 o
  -2  11   2     5852.47     5740.22    137.38 o
  -1  11   2     2325.69     2381.41    103.02 o
   0  11   2    14065.36    13970.41    174.66 o
   1  11   2      195.62      226.79     55.59 o
   2  11   2    10471.13    10472.68    191.55 o
   3  11   2     1393.88     1332.31     80.50 o
   4  11   2     3688.73     3624.85    295.38 o
   5  11   2     1918.94     2036.61    278.43 o
   6  11   2      153.37      325.57    247.98 o
   7  11   2      566.12      911.93    287.64 o
   8  11   2        0.26      -27.69    238.11 o
  -8  12   2      162.83       17.62    277.96 o
  -7  12   2       27.36     -100.68    270.95 o
  -6  12   2       17.93      -81.69    221.47 o
  -5  12   2        0.92        4.21     64.51 o
  -4  12   2      877.40      806.19     90.14 o
  -3  12   2       53.87       61.28    129.43 o
  -2  12   2     2737.12     2992.48    142.87 o
  -1  12   2     3548.15     3428.45    141.82 o
   0  12   2      675.20      671.78     88.93 o
   1  12   2      664.15      766.00     64.27 o
   2  12   2       70.54       73.38     88.38 o
   3  12   2      471.41      457.89     84.48 o
   4  12   2        9.64      131.78    223.94 o
   5  12   2        8.35     -176.82    254.90 o
   6  12   2      163.70      175.21    226.04 o
   7  12   2       69.09      168.88    258.30 o
  -7  13   2      117.36      348.15    280.64 o
  -6  13   2       24.32       46.78    256.73 o
  -5  13   2        3.42       37.63     65.24 o
  -4  13   2       95.08       99.83     63.53 o
  -3  13   2     1133.84     1379.53    236.04 o
  -2  13   2     1469.52     1558.26     81.40 o
  -1  13   2     1541.59     1634.37    105.77 o
   0  13   2     1709.06     1842.00    163.28 o
   1  13   2      721.54      668.98     72.86 o
   2  13   2     2509.60     2510.61    127.34 o
   3  13   2        3.83        1.52     59.15 o
   4  13   2      492.23      371.33    257.09 o
   5  13   2      479.13      313.22    223.52 o
   6  13   2        1.10     -151.29    269.15 o
   7  13   2      263.04      302.71    251.21 o
  -7  14   2      262.47       32.71    250.14 o
  -6  14   2     2053.52     2079.42    322.35 o
  -5  14   2      216.83      163.67     55.29 o
  -4  14   2     3727.37     2677.31    635.87 o
  -3  14   2      580.32      465.05     63.28 o
  -2  14   2     1714.52     1588.84     84.38 o
  -1  14   2     4922.90     5133.32    138.78 o
   0  14   2      932.55      933.35     99.03 o
   1  14   2    10450.07    10719.53    137.97 o
   2  14   2       17.02       -5.04     86.14 o
   3  14   2     4708.49     4438.44    139.98 o
   4  14   2     1008.88     1007.64    278.13 o
   5  14   2     1981.27     1667.83    303.80 o
   6  14   2     1343.80     1696.16    290.84 o
   7  14   2       28.13        0.42    231.23 o
  -7  15   2      383.78      748.54    287.88 o
  -6  15   2      493.62      531.55    270.00 o
  -5  15   2      171.19      229.49    250.30 o
  -4  15   2      118.11      111.74     53.31 o
  -3  15   2     1705.58     1617.89     55.34 o
  -2  15   2      605.18      516.57     77.32 o
  -1  15   2      356.75      333.34     84.75 o
   0  15   2     2145.47     2325.88    150.82 o
   1  15   2      180.92      210.48     76.13 o
   2  15   2     3992.93     3776.23     90.33 o
   3  15   2      873.01      743.22    147.40 o
   4  15   2     1933.57     1760.81    299.90 o
   5  15   2     2194.48     2199.37    324.56 o
   6  15   2      152.82     -280.47    280.47 o
   7  15   2      810.68     1083.06    328.37 o
  -7  16   2        0.28      -50.25    283.72 o
  -6  16   2        2.26        8.43    241.07 o
  -5  16   2      427.81       77.32    228.40 o
  -4  16   2        4.78      -18.88     47.98 o
  -3  16   2       51.11       43.77     34.12 o
  -2  16   2      569.10      535.65     85.40 o
  -1  16   2      143.03      127.65     84.26 o
   0  16   2       40.38       69.18    125.33 o
   1  16   2        8.99       41.61    107.08 o
   2  16   2      251.00      265.40     57.27 o
   3  16   2       35.73       43.46     62.87 o
   4  16   2        0.16      -41.88    248.69 o
   5  16   2       26.62      -71.82    241.95 o
   6  16   2      107.23     -111.49    248.34 o
   7  16   2       46.33       82.85    247.67 o
  -6  17   2       24.23       35.48    234.64 o
  -5  17   2     1702.23     1905.05    301.73 o
  -4  17   2        0.85        7.23     60.36 o
  -3  17   2     1653.34     1517.80    106.39 o
  -2  17   2     1263.98     1356.05     95.95 o
  -1  17   2      601.88      661.89     92.87 o
   0  17   2     2196.68     2223.62    154.39 o
   1  17   2      128.20      137.79    112.15 o
   2  17   2     1721.25     1830.51     80.96 o
   3  17   2      841.57      772.83     78.31 o
   4  17   2      566.71      404.52    269.31 o
   5  17   2      709.27      586.27    256.92 o
   6  17   2       58.15      149.06    278.72 o
  -6  18   2      360.65      292.81    295.53 o
  -5  18   2        9.28        3.42    260.75 o
  -4  18   2      949.08      923.47    253.12 o
  -3  18   2      796.56      793.23    129.68 o
  -2  18   2     1201.20     1366.55    141.51 o
  -1  18   2     3678.20     3766.85    123.20 o
   0  18   2        5.36      117.70     99.95 o
   1  18   2     7799.32     8181.78    213.62 o
   2  18   2      615.10      555.92     66.36 o
   3  18   2     2180.47     2133.30    102.49 o
   4  18   2     2337.63     2096.37    318.34 o
   5  18   2      748.24      565.67    268.66 o
   6  18   2     1657.15     1622.12    320.70 o
  -6  19   2       27.36      -36.17    284.19 o
  -5  19   2      149.12       70.82    237.28 o
  -4  19   2       50.06      117.34    232.85 o
  -3  19   2      402.04      422.05    108.63 o
  -2  19   2      489.59      461.66     86.58 o
  -1  19   2       28.16       -4.75     98.66 o
   0  19   2      380.56      401.66    104.38 o
   1  19   2        0.05       42.00    113.49 o
   2  19   2      601.33      616.95     85.94 o
   3  19   2      142.66       26.19     64.07 o
   4  19   2      378.85      467.64    272.73 o
   5  19   2       26.50     -285.32    285.32 o
   6  19   2       33.11     -139.69    240.50 o
  -5  20   2      214.51       83.67    262.27 o
  -4  20   2       92.05      217.30    244.38 o
  -3  20   2      168.64      136.68     90.24 o
  -2  20   2       48.77      176.45    155.89 o
  -1  20   2      244.26      330.55    100.05 o
   0  20   2       63.73       16.83    129.64 o
   1  20   2      120.97      267.36     96.16 o
   2  20   2      190.07       67.45     65.17 o
   3  20   2      831.18      927.49    275.14 o
   4  20   2      208.54      231.89    273.45 o
   5  20   2       40.53     -143.58    292.13 o
  -5  21   2      873.64      710.08    259.44 o
  -4  21   2       50.25      -21.79    241.12 o
  -3  21   2      896.53      820.53    269.73 o
  -2  21   2      611.17      547.29    133.62 o
  -1  21   2     1222.27     1173.47    156.81 o
   0  21   2     3056.07     3246.46    187.56 o
   1  21   2        0.63       49.45     93.74 o
   2  21   2     1787.85     2217.62    308.46 o
   3  21   2      381.56      435.35    247.51 o
   4  21   2      434.90      435.85    286.28 o
   5  21   2     1361.89     1938.80    344.13 o
  -4  22   2      981.60     1002.43    286.53 o
  -3  22   2      285.83      474.15    240.77 o
  -2  22   2      713.75      646.95    140.12 o
  -1  22   2      733.42      898.85    150.00 o
   0  22   2        9.39       18.53    135.73 o
   1  22   2      358.30      297.86     99.45 o
   2  22   2      164.14       -8.99    252.11 o
   3  22   2      567.78      755.81    274.64 o
   4  22   2      254.69      237.97    260.25 o
  -4  23   2       46.22      316.08    280.36 o
  -3  23   2        0.40      -27.30    248.75 o
  -2  23   2        2.64       95.85    235.71 o
  -1  23   2        3.93       78.05    137.62 o
   0  23   2      307.71      183.81    135.09 o
   1  23   2       29.10      -42.65    168.28 o
   2  23   2       53.23      -35.40    246.37 o
   3  23   2        0.93     -168.92    255.42 o
   4  23   2        0.06       59.51    255.17 o
  -3  24   2       26.18      168.70    257.41 o
  -2  24   2      312.44      368.15    249.98 o
  -1  24   2       58.03       -0.97    130.51 o
   0  24   2      307.87      336.87    113.18 o
   1  24   2      437.89      590.39    148.96 o
   2  24   2        4.45     -172.40    276.96 o
   3  24   2      286.22      262.13    262.40 o
  -2  25   2      626.40      465.98    260.14 o
  -1  25   2      474.89      492.92    197.40 o
   0  25   2      920.95      854.69    158.16 o
   1  25   2        5.37      -90.24    249.84 o
   2  25   2      761.55      854.09    296.32 o
  -9   1   3      160.97      113.10    119.23 o
  -8   1   3      207.12      134.54    107.57 o
  -7   1   3     2198.35     2284.21    194.58 o
  -6   1   3       19.51      113.86    110.85 o
  -5   1   3     3770.77     4035.99    113.12 o
  -4   1   3     1448.91     1442.67     81.66 o
  -3   1   3     3287.92     3211.96     83.28 o
  -2   1   3     3514.63     3376.26     79.32 o
  -1   1   3     2783.93     2740.75     85.22 o
   0   1   3     9221.59     9315.50    168.35 o
   1   1   3      816.30      819.12     95.05 o
   2   1   3     2831.24     2702.09     98.40 o
   3   1   3     6718.37     6777.93    123.29 o
   4   1   3      209.32      340.71     81.22 o
   5   1   3     2063.95     2148.52    108.43 o
   6   1   3      106.44      134.19     93.99 o
   7   1   3     1321.76     1554.76    147.90 o
   8   1   3      347.58      332.46    131.30 o
  -9   2   3       90.03       40.07    143.33 o
  -8   2   3     1533.95     1482.97    135.92 o
  -7   2   3        1.88       48.83    105.14 o
  -6   2   3     5144.70     5214.47    142.87 o
  -5   2   3     1143.72     1184.70     84.20 o
  -4   2   3    13765.14    13790.48    229.97 o
  -3   2   3     8971.55     8967.46    135.79 o
  -2   2   3     1990.75     1930.67     76.54 o
  -1   2   3    26548.10    26425.21    349.98 o
   0   2   3     7603.80     7691.67    132.78 o
   1   2   3     1670.35     1401.04     95.43 o
   2   2   3    14940.73    15079.97    214.87 o
   3   2   3     5989.00     6154.88    118.27 o
   4   2   3    10926.28    10834.34    177.01 o
   5   2   3      649.99      689.60     92.75 o
   6   2   3     8676.80     8680.76    191.86 o
   7   2   3      270.17      495.13    125.38 o
   8   2   3      527.95      580.93    136.53 o
  -9   3   3       46.11       14.69    270.26 o
  -8   3   3        6.41       26.28    106.87 o
  -7   3   3     1478.82     1402.83    121.74 o
  -6   3   3       35.76       19.59     83.41 o
  -5   3   3     1418.44     1515.68     87.30 o
  -4   3   3     1684.73     1629.67     88.45 o
  -3   3   3        2.89        9.85     68.80 o
  -2   3   3     1592.60     1537.91     70.80 o
  -1   3   3      439.46      414.70     89.17 o
   0   3   3     3887.51     3969.26    107.28 o
   1   3   3     2564.37     2483.57    122.95 o
   2   3   3       16.24       58.59     78.47 o
   3   3   3     6791.29     6893.85    105.02 o
   4   3   3       68.38       62.99     72.54 o
   5   3   3      141.99      182.37     85.63 o
   6   3   3       27.56       18.36     94.10 o
   7   3   3      539.56      761.83    133.14 o
   8   3   3       97.10       67.48    127.67 o
  -8   4   3      489.47      466.43    135.77 o
  -7   4   3       18.75      -15.75    113.78 o
  -6   4   3      521.36      456.53     97.87 o
  -5   4   3      176.57       78.16     81.56 o
  -4   4   3      728.64      743.53     81.33 o
  -3   4   3      163.64      101.58     61.11 o
  -2   4   3     1052.54     1034.99     78.62 o
  -1   4   3      637.62      712.21     76.39 o
   0   4   3     9303.61     9826.50    113.22 o
   1   4   3     5518.67     5472.66    124.90 o
   2   4   3     1701.06     1711.31     81.52 o
   3   4   3        3.30       34.02     58.93 o
   4   4   3     1002.56      994.99     81.16 o
   5   4   3       42.43       34.01     79.72 o
   6   4   3       37.84       56.12     88.70 o
   7   4   3      286.02      213.67    116.15 o
   8   4   3       59.78       28.89    124.20 o
  -8   5   3        5.42       82.10    225.32 o
  -7   5   3     2086.95     2272.76    160.18 o
  -6   5   3      177.70      161.84     94.66 o
  -5   5   3     3150.53     3169.88    119.70 o
  -4   5   3     2777.85     2836.32     98.23 o
  -3   5   3     4839.28     4887.61    116.67 o
  -2   5   3    10505.37    10128.21    162.74 o
  -1   5   3      101.58      176.17     68.50 o
   0   5   3    15730.06    15704.44    135.37 o
   1   5   3     5322.81     5240.45     95.20 o
   2   5   3    10435.45    10646.54    147.25 o
   3   5   3     5522.85     5428.61    108.29 o
   4   5   3      578.67      495.23     72.73 o
   5   5   3     6794.84     6796.07    148.38 o
   6   5   3      753.80      827.70     95.72 o
   7   5   3     1143.09     1230.59    132.31 o
   8   5   3      770.21      832.66    278.32 o
  -8   6   3     1064.07     1113.50    276.78 o
  -7   6   3       68.05       98.57    101.11 o
  -6   6   3      922.55      969.64     96.87 o
  -5   6   3     1196.64     1046.57     92.91 o
  -4   6   3     3407.18     3318.35    144.59 o
  -3   6   3     3849.94     3906.26    140.04 o
  -2   6   3       29.79       10.31     67.03 o
  -1   6   3    12103.42    12085.33    136.61 o
   0   6   3     1539.07     1599.38     82.58 o
   1   6   3     7514.08     7194.95    154.29 o
   2   6   3    13415.17    13598.38    151.10 o
   3   6   3     4024.25     3952.25     77.17 o
   4   6   3     7699.43     7848.10    129.98 o
   5   6   3       58.83       67.52     72.92 o
   6   6   3     4487.82     4565.50    132.04 o
   7   6   3      524.53      550.44    110.34 o
   8   6   3      509.37      615.39    287.53 o
  -8   7   3       43.07      252.98    253.89 o
  -7   7   3      142.31      101.03     87.54 o
  -6   7   3       24.32       23.67     74.99 o
  -5   7   3        0.07       16.66     68.94 o
  -4   7   3       10.19       -4.85     63.62 o
  -3   7   3       10.73       16.19     50.12 o
  -2   7   3       29.61       50.02     64.92 o
  -1   7   3      495.56      513.82     70.59 o
   0   7   3       99.29      104.42     65.43 o
   1   7   3     1892.98     1824.45     73.85 o
   2   7   3      944.10     1016.01     51.57 o
   3   7   3      848.89      827.15     51.19 o
   4   7   3        2.81       14.93     52.22 o
   5   7   3      929.09      888.13     72.66 o
   6   7   3       68.02       38.83     65.32 o
   7   7   3      416.06      294.95     96.37 o
   8   7   3       50.52      119.17    239.11 o
  -8   8   3      159.09      164.56    244.09 o
  -7   8   3       63.08       30.17    230.56 o
  -6   8   3     1944.77     2004.01    153.26 o
  -5   8   3     1053.95      956.47     77.80 o
  -4   8   3     1781.46     1779.82     78.67 o
  -3   8   3     6519.92     6502.89     90.21 o
  -2   8   3     2520.32     2606.09     88.90 o
  -1   8   3    14990.19    15455.00    184.45 o
   0   8   3       24.36        5.32     64.17 o
   1   8   3     7293.78     7170.74    123.82 o
   2   8   3      213.73      152.63     42.17 o
   3   8   3      601.15      519.43     47.26 o
   4   8   3      611.97      490.73     64.06 o
   5   8   3        8.16      -24.78     44.11 o
   6   8   3      475.87      441.19     57.71 o
   7   8   3      162.47       54.72    259.34 o
   8   8   3      310.16      169.45    236.27 o
  -8   9   3      229.86      322.45    237.07 o
  -7   9   3     1741.54     1938.77    314.57 o
  -6   9   3      125.58      137.93     50.88 o
  -5   9   3     4012.51     3636.23    266.19 o
  -4   9   3     5552.62     5657.22    157.68 o
  -3   9   3     4780.54     4790.73     88.23 o
  -2   9   3    11351.01    11119.99    186.31 o
  -1   9   3     1634.31     1848.35     98.29 o
   0   9   3    21269.63    20924.59    180.56 o
   1   9   3     2783.54     2827.85     86.27 o
   2   9   3     4934.86     4647.62    115.75 o
   3   9   3     9445.37     9119.89    142.98 o
   4   9   3      598.38      676.48     94.23 o
   5   9   3     4881.08     3762.47    878.89 o
   6   9   3      279.57      291.53    224.58 o
   7   9   3     1633.05     1329.74    289.14 o
   8   9   3      593.80      667.22    272.32 o
  -8  10   3      239.40      224.95    267.26 o
  -7  10   3       42.57      -24.90    225.48 o
  -6  10   3     1130.79     1429.96    142.71 o
  -5  10   3        1.23       -5.02    107.01 o
  -4  10   3      686.89      651.62    173.99 o
  -3  10   3     1229.94     1228.85     71.16 o
  -2  10   3      207.64      120.81    102.61 o
  -1  10   3     4557.09     4660.16    124.33 o
   0  10   3     2412.03     2759.19    114.66 o
   1  10   3      216.80      236.29     62.88 o
   2  10   3     7734.98     7280.32    340.00 o
   3  10   3      979.83      901.60    168.97 o
   4  10   3     1911.28     1781.07    102.01 o
   5  10   3        2.40       38.19     64.18 o
   6  10   3     1575.92     1242.39    284.14 o
   7  10   3        8.58      -45.47    260.11 o
   8  10   3      125.60      476.21    276.71 o
  -8  11   3       48.45      179.05    253.95 o
  -7  11   3      260.38       65.59    280.44 o
  -6  11   3      244.88      185.88    251.46 o
  -5  11   3      735.47      814.86    125.11 o
  -4  11   3      146.75       55.40     98.96 o
  -3  11   3      635.96      730.81     63.46 o
  -2  11   3     1014.90     1023.04     89.57 o
  -1  11   3      796.18      938.13    113.51 o
   0  11   3      386.53      419.70     82.07 o
   1  11   3        0.30       41.24     55.43 o
   2  11   3     1018.76      934.44     54.23 o
   3  11   3       40.16       43.93     97.57 o
   4  11   3      201.92       57.30    204.09 o
   5  11   3      216.49      362.78    264.62 o
   6  11   3       49.94      -25.05    258.20 o
   7  11   3        0.98     -191.81    266.89 o
   8  11   3      237.77      495.37    282.05 o
  -8  12   3      595.49      713.45    314.91 o
  -7  12   3       71.58      -71.20    240.53 o
  -6  12   3      979.37      910.24    250.49 o
  -5  12   3     2539.25     2377.37    138.16 o
  -4  12   3     1727.04     1752.08    126.93 o
  -3  12   3     3285.99     3330.90    150.65 o
  -2  12   3      367.12      342.56     84.45 o
  -1  12   3    10536.83    10802.43    214.94 o
   0  12   3      706.69      707.31     81.60 o
   1  12   3    11649.80    11588.05    128.68 o
   2  12   3     3887.00     3801.69    191.29 o
   3  12   3     1171.88     1363.39    265.02 o
   4  12   3     6128.57     6469.21    363.74 o
   5  12   3       21.69       98.11    217.27 o
   6  12   3     1810.09     1572.57    276.33 o
   7  12   3      245.56       84.72    245.14 o
  -7  13   3      343.05       87.17    272.57 o
  -6  13   3       26.04     -128.82    264.24 o
  -5  13   3      503.15      502.37    104.29 o
  -4  13   3     1935.34     1570.23    192.76 o
  -3  13   3      393.65      342.77     62.50 o
  -2  13   3     6750.32     7015.76    153.60 o
  -1  13   3      779.67      625.48    117.73 o
   0  13   3     7415.36     7338.84    137.39 o
   1  13   3     1589.11     1539.47     81.75 o
   2  13   3     3665.92     3497.11     85.16 o
   3  13   3     3235.01     3283.39    299.12 o
   4  13   3      707.33      842.00    256.07 o
   5  13   3     2065.38     2049.20    295.60 o
   6  13   3       93.68     -114.89    265.42 o
   7  13   3      464.77      326.35    270.04 o
  -7  14   3       47.33       72.46    278.46 o
  -6  14   3        9.11     -258.40    270.32 o
  -5  14   3      298.78      248.41    215.26 o
  -4  14   3       37.65       17.66     83.94 o
  -3  14   3       52.35       77.65    154.80 o
  -2  14   3        1.86       22.66     85.01 o
  -1  14   3      305.92      247.36     97.72 o
   0  14   3        2.90       20.91     98.57 o
   1  14   3       75.35      151.18     69.01 o
   2  14   3       52.23       54.57     99.70 o
   3  14   3        7.92       55.20     91.93 o
   4  14   3       17.98      132.69    242.24 o
   5  14   3       11.42      -45.95    259.14 o
   6  14   3       23.03      -82.14    223.58 o
   7  14   3        0.01      -36.15    287.07 o
  -7  15   3       61.83      -80.00    305.22 o
  -6  15   3       11.44     -188.30    278.49 o
  -5  15   3      205.79      104.54    218.82 o
  -4  15   3      170.57      201.65     93.20 o
  -3  15   3      173.97      225.73     62.34 o
  -2  15   3     1655.97     1697.29    106.12 o
  -1  15   3        1.23       23.24     83.30 o
   0  15   3     2054.50     2148.15    123.33 o
   1  15   3      469.37      528.87     75.77 o
   2  15   3     1140.54     1251.73    129.04 o
   3  15   3     1012.46     1003.30    108.45 o
   4  15   3      517.73      407.18    248.69 o
   5  15   3     1008.88     1098.55    292.90 o
   6  15   3        0.27     -140.52    273.78 o
   7  15   3      147.45     -217.87    254.99 o
  -7  16   3        0.32      -22.34    290.37 o
  -6  16   3      684.97      664.39    299.13 o
  -5  16   3      781.57      857.10    257.44 o
  -4  16   3     1366.83     1536.43    144.39 o
  -3  16   3     2459.60     2432.35     87.20 o
  -2  16   3      256.30      303.10     88.83 o
  -1  16   3     4511.64     4863.20    132.75 o
   0  16   3        6.27       -1.48     85.81 o
   1  16   3     8030.56     8387.11    156.18 o
   2  16   3     1850.39     1885.53    256.87 o
   3  16   3      432.65      312.20     92.12 o
   4  16   3     2087.05     2473.17    295.64 o
   5  16   3       70.42      180.44    240.38 o
   6  16   3     1044.00     1149.17    306.75 o
  -6  17   3        4.41      -84.76    292.69 o
  -5  17   3      375.74      433.34    250.90 o
  -4  17   3      242.39      241.58    108.63 o
  -3  17   3     1019.53     1004.15     70.77 o
  -2  17   3     1405.67     1311.96    104.64 o
  -1  17   3        7.51      -87.02     87.02 o
   0  17   3     1238.57     1155.17    101.29 o
   1  17   3        1.62       37.34     80.60 o
   2  17   3      235.61      350.92    221.26 o
   3  17   3      679.20      731.37     96.21 o
   4  17   3      338.84      229.47    230.78 o
   5  17   3      986.90     1028.93    272.76 o
   6  17   3      181.04      183.26    253.54 o
  -6  18   3      189.35      148.41    272.08 o
  -5  18   3       35.63      -50.94    261.94 o
  -4  18   3      114.41      117.52     92.25 o
  -3  18   3      669.60      637.31    130.97 o
  -2  18   3      431.79      349.51     90.25 o
  -1  18   3      269.73      313.78     91.47 o
   0  18   3       16.67       35.35     75.91 o
   1  18   3      206.86      209.13     71.54 o
   2  18   3       65.38      227.32    218.88 o
   3  18   3        1.13      -43.18     84.32 o
   4  18   3       61.14      151.78    245.18 o
   5  18   3        6.74       84.42    239.55 o
   6  18   3       18.54     -129.82    281.05 o
  -6  19   3       16.76      158.61    252.69 o
  -5  19   3     1479.01     1883.76    323.59 o
  -4  19   3      191.54      157.56    234.42 o
  -3  19   3      489.62      385.60    127.37 o
  -2  19   3      917.69     1033.86    101.63 o
  -1  19   3        1.87       15.08    100.04 o
   0  19   3     2318.67     2455.68    114.24 o
   1  19   3     1328.16     1349.12    109.77 o
   2  19   3     1098.40     1340.06    271.84 o
   3  19   3     1639.90     1702.30    156.98 o
   4  19   3       15.60      -95.90    269.93 o
   5  19   3      718.07      961.41    269.46 o
  -5  20   3      111.87      121.08    242.37 o
  -4  20   3      401.88      443.68    263.81 o
  -3  20   3     1507.24     1624.63    143.36 o
  -2  20   3       75.55       98.75    157.20 o
  -1  20   3     2126.77     2382.02    139.80 o
   0  20   3      224.15      294.62     88.08 o
   1  20   3      794.51      922.85    108.10 o
   2  20   3      539.39      782.44    255.21 o
   3  20   3      323.03      142.33    247.65 o
   4  20   3      860.11      717.86    297.53 o
   5  20   3       24.89     -121.66    254.11 o
  -5  21   3       14.32       63.69    278.61 o
  -4  21   3      353.64      227.94    233.59 o
  -3  21   3       75.67      -12.75    236.83 o
  -2  21   3      288.67      211.79    135.52 o
  -1  21   3       93.20       31.97    138.88 o
   0  21   3      669.65      639.42    116.05 o
   1  21   3        6.48      -14.97     89.88 o
   2  21   3       57.84       78.87    236.40 o
   3  21   3       12.13       90.64    254.40 o
   4  21   3       49.56       16.68    265.55 o
   5  21   3        2.09     -261.70    261.70 o
  -4  22   3       71.90     -267.08    267.08 o
  -3  22   3      103.85      -17.65    255.44 o
  -2  22   3      150.53       55.68    134.82 o
  -1  22   3      343.74      505.61    142.13 o
   0  22   3        0.72       12.73    106.56 o
   1  22   3      251.42      313.99     95.06 o
   2  22   3       76.89      146.68    124.29 o
   3  22   3      114.87       56.19    251.08 o
   4  22   3      346.48      457.52    266.00 o
  -4  23   3      412.79      227.35    259.80 o
  -3  23   3       85.58       35.68    265.12 o
  -2  23   3      996.89     1034.98    266.02 o
  -1  23   3       56.67       49.20    133.94 o
   0  23   3     1040.19     1137.73    130.14 o
   1  23   3      627.66      585.21    149.97 o
   2  23   3     1087.05     1456.17    307.68 o
   3  23   3      744.31      784.18    286.46 o
  -3  24   3      239.41      204.84    253.46 o
  -2  24   3       39.59     -141.27    247.48 o
  -1  24   3      930.17      954.45    139.74 o
   0  24   3       21.91      -23.60    137.83 o
   1  24   3      354.27      275.68    141.54 o
   2  24   3      158.92     -142.97    271.15 o
  -1  25   3        6.95       21.30    149.43 o
   0  25   3        0.41       61.16    136.11 o
   1  25   3       13.10       45.48    255.88 o
  -8   0   4     1300.06     1295.22    159.92 o
  -7   0   4      112.74      185.60    142.84 o
  -6   0   4     1449.94     1631.04    165.09 o
  -5   0   4     2688.89     2689.91    136.63 o
  -4   0   4       13.45       -1.35     94.94 o
  -3   0   4     7087.24     6686.98    184.99 o
  -2   0   4     8147.03     8376.89    192.71 o
  -1   0   4    14870.16    14610.88    227.65 o
   0   0   4    27186.73    27620.26    400.76 o
   1   0   4        4.33      -80.40    141.93 o
   2   0   4    25107.27    24847.28    774.44 o
   3   0   4     1898.17     2018.28    213.36 o
   4   0   4     6317.90     6636.12    198.59 o
   5   0   4     2947.59     3002.83    168.58 o
   6   0   4     6122.03     6126.99    297.89 o
   7   0   4     1935.74     1759.92    227.34 o
   8   0   4        0.22       24.06    171.94 o
  -8   1   4       80.09      114.16     96.36 o
  -7   1   4     2282.85     1978.45    126.21 o
  -6   1   4      699.42      682.39    102.88 o
  -5   1   4      872.37      863.47     80.59 o
  -4   1   4     5314.19     5498.58    109.90 o
  -3   1   4        6.44       17.11     70.09 o
  -2   1   4     2848.09     2709.87     88.39 o
  -1   1   4     5171.82     5290.86    111.87 o
   0   1   4      833.78      752.39    117.73 o
   1   1   4     5604.07     5663.52    135.33 o
   2   1   4        2.63       29.17     83.57 o
   3   1   4     8634.84     8591.14    179.15 o
   4   1   4      340.27      398.16     89.91 o
   5   1   4      704.85      795.03     98.66 o
   6   1   4       17.97       70.32    101.66 o
   7   1   4      289.74      162.33    130.60 o
   8   1   4      395.18      326.20    127.06 o
  -8   2   4      107.78       79.20    101.14 o
  -7   2   4        1.15       24.32     98.13 o
  -6   2   4       51.75       16.67     94.48 o
  -5   2   4        3.16       67.30     79.67 o
  -4   2   4      336.27      389.96     76.65 o
  -3   2   4       29.76       49.31     71.15 o
  -2   2   4       36.37       15.04     68.89 o
  -1   2   4      114.72       99.49     88.05 o
   0   2   4      873.97      856.40     96.94 o
   1   2   4     1875.75     1824.89    104.42 o
   2   2   4     2385.97     2301.69    132.54 o
   3   2   4      136.02      189.18     83.14 o
   4   2   4      935.18      867.67     93.25 o
   5   2   4       48.85       89.86     88.19 o
   6   2   4       60.43       72.22    102.21 o
   7   2   4        0.20       -3.22    119.04 o
   8   2   4        9.05       76.19    123.25 o
  -8   3   4      136.54       94.80    111.69 o
  -7   3   4      784.98      827.95    143.55 o
  -6   3   4      877.10      874.21    194.72 o
  -5   3   4      891.05      833.27    105.70 o
  -4   3   4     6666.04     6617.06    126.47 o
  -3   3   4       32.68       35.55     69.29 o
  -2   3   4    13501.27    13010.33    157.79 o
  -1   3   4     1559.04     1419.06     94.62 o
   0   3   4    17862.72    18170.35    205.53 o
   1   3   4     9677.10     9622.25    160.05 o
   2   3   4     2919.98     3062.94    114.21 o
   3   3   4    12411.86    12415.33    173.90 o
   4   3   4      619.91      691.00     88.48 o
   5   3   4     4340.43     4606.46    139.74 o
   6   3   4     3939.23     3939.18    150.04 o
   7   3   4      460.48      398.85    129.53 o
   8   3   4      721.03      842.64    137.47 o
  -8   4   4     1003.45     1121.95    150.36 o
  -7   4   4      778.48      920.17    140.46 o
  -6   4   4      553.97      614.58    100.94 o
  -5   4   4     2724.23     2806.23    126.27 o
  -4   4   4      601.91      623.44     87.42 o
  -3   4   4     6385.02     6358.43    129.49 o
  -2   4   4      970.29     1100.93     88.59 o
  -1   4   4     7207.54     6941.84    121.36 o
   0   4   4    20533.23    21094.90    189.29 o
   1   4   4       14.55       40.60     86.28 o
   2   4   4    23963.77    23579.29    373.08 o
   3   4   4      217.22      332.99     84.32 o
   4   4   4     5667.66     5900.38    141.75 o
   5   4   4     1986.14     1931.22    114.92 o
   6   4   4     1883.03     1874.86    119.70 o
   7   4   4      890.13      990.83    138.65 o
   8   4   4        3.29      160.36    232.64 o
  -8   5   4       10.59      106.73    245.87 o
  -7   5   4      146.40       72.83    121.28 o
  -6   5   4       76.74       46.62     91.57 o
  -5   5   4       41.42       63.48     90.63 o
  -4   5   4       39.50       34.21     74.39 o
  -3   5   4     1232.13     1229.56     70.69 o
  -2   5   4      381.30      452.34     83.80 o
  -1   5   4      278.49      311.77     74.75 o
   0   5   4        4.19      -18.02     60.66 o
   1   5   4     1407.37     1528.40     98.18 o
   2   5   4      189.09      260.15     87.13 o
   3   5   4     4452.55     4483.51    124.96 o
   4   5   4      258.42      257.92     77.22 o
   5   5   4      600.09      549.60     91.07 o
   6   5   4      219.74      318.24     92.93 o
   7   5   4      106.35       90.17    108.68 o
   8   5   4        0.46      104.92    253.31 o
  -8   6   4       79.27       25.46    228.55 o
  -7   6   4        7.36       21.76    115.17 o
  -6   6   4      233.17      363.72    102.07 o
  -5   6   4      480.26      486.23     91.47 o
  -4   6   4        0.25       54.17     73.71 o
  -3   6   4      786.06      676.90     67.20 o
  -2   6   4     2189.31     2253.33     99.41 o
  -1   6   4     2363.33     2428.55     91.75 o
   0   6   4      119.06       65.49     63.48 o
   1   6   4     1159.33     1057.88     78.71 o
   2   6   4     4068.59     4044.75    124.45 o
   3   6   4      259.39      253.14     78.54 o
   4   6   4     3195.71     3082.31    100.38 o
   5   6   4      720.19      762.62     86.31 o
   6   6   4      219.17      160.14     77.91 o
   7   6   4      614.29      473.07    117.77 o
   8   6   4       44.83       60.10    249.79 o
  -8   7   4       70.94       80.23    222.16 o
  -7   7   4      678.47      567.48    104.91 o
  -6   7   4     1172.29     1229.43    138.26 o
  -5   7   4      139.28      125.25     84.15 o
  -4   7   4     8603.13     8607.71    165.11 o
  -3   7   4       98.92       71.12     56.43 o
  -2   7   4     6799.24     6375.76    167.67 o
  -1   7   4    13986.98    14472.92    165.03 o
   0   7   4     4354.76     4169.33    113.31 o
   1   7   4    22839.53    22835.19    254.68 o
   2   7   4       10.96      -16.69     57.89 o
   3   7   4    11537.50    11432.30    221.83 o
   4   7   4      364.20      353.92     70.74 o
   5   7   4     4151.41     4116.52    141.75 o
   6   7   4     2034.50     1971.67    100.62 o
   7   7   4      492.78      208.67    252.98 o
   8   7   4      871.70      852.28    290.33 o
  -8   8   4      804.32      793.74    248.49 o
  -7   8   4      470.13      483.71    233.15 o
  -6   8   4      574.15      629.09     87.19 o
  -5   8   4      741.62      671.92     90.32 o
  -4   8   4      550.73      515.72     86.68 o
  -3   8   4     3105.10     3171.45     93.27 o
  -2   8   4      218.11      223.87     77.00 o
  -1   8   4    12038.98    12409.64    172.02 o
   0   8   4      277.08      246.95     79.46 o
   1   8   4     2424.26     2398.26     86.65 o
   2   8   4     6051.16     5841.85    123.63 o
   3   8   4       85.20       62.23     48.91 o
   4   8   4     2076.11     2096.18     72.48 o
   5   8   4     1023.10     1041.87     72.09 o
   6   8   4      645.54      581.97     81.26 o
   7   8   4      634.40      657.42    273.48 o
   8   8   4       11.66     -191.93    267.89 o
  -8   9   4       24.15       94.38    259.86 o
  -7   9   4      105.87      217.66    232.08 o
  -6   9   4       34.60       38.64     68.58 o
  -5   9   4      381.15      276.24     76.01 o
  -4   9   4      139.52       83.63     78.93 o
  -3   9   4      234.73      210.85     65.46 o
  -2   9   4     1312.45     1406.34     91.94 o
  -1   9   4      434.91      421.45    110.34 o
   0   9   4      953.00      918.26     88.74 o
   1   9   4        8.72       42.16     72.17 o
   2   9   4       25.90       68.21     53.05 o
   3   9   4       31.38       40.80     40.38 o
   4   9   4        2.27        1.29     24.55 o
   5   9   4       43.97       28.68     33.95 o
   6   9   4        0.06       13.86     36.53 o
   7   9   4       32.89     -153.97    259.05 o
   8   9   4      162.09     -198.89    258.26 o
  -8  10   4      467.39      376.64    281.87 o
  -7  10   4       43.19      124.08    252.02 o
  -6  10   4     1995.86     2214.31    161.00 o
  -5  10   4     5233.24     5087.68    116.32 o
  -4  10   4      692.53      751.86     83.47 o
  -3  10   4     6443.87     6460.29    130.27 o
  -2  10   4     1522.42     1614.73    100.42 o
  -1  10   4     3669.39     3574.90    150.82 o
   0  10   4     4093.84     4122.15    120.45 o
   1  10   4      979.87      965.28    127.11 o
   2  10   4     5646.86     5514.34    170.20 o
   3  10   4       11.68       11.29     32.84 o
   4  10   4     3112.88     3367.41    114.75 o
   5  10   4      591.99      486.47     90.75 o
   6  10   4      318.77      479.78    252.43 o
   7  10   4      947.88     1005.28    279.21 o
  -8  11   4      178.35      212.78    242.81 o
  -7  11   4     1097.98     1079.43    261.59 o
  -6  11   4     1508.68     1584.72    300.06 o
  -5  11   4       59.24      107.86    117.16 o
  -4  11   4     4819.69     4784.60    184.90 o
  -3  11   4      221.06      303.33     80.10 o
  -2  11   4     9194.72     9110.80    171.30 o
  -1  11   4     3378.39     3189.63    149.40 o
   0  11   4     6772.72     7184.07    198.95 o
   1  11   4     2910.87     2863.80    115.34 o
   2  11   4       30.74       84.70     60.27 o
   3  11   4     4270.82     4284.23    171.26 o
   4  11   4      827.84      765.03    131.04 o
   5  11   4     1466.84     1358.00    107.86 o
   6  11   4     1728.44     1668.65    306.66 o
   7  11   4      422.21      406.20    247.50 o
  -7  12   4        0.37     -108.66    267.81 o
  -6  12   4      351.69      121.53    217.50 o
  -5  12   4      882.29      894.99    126.70 o
  -4  12   4       19.44       51.02    110.81 o
  -3  12   4      400.71      339.43     84.93 o
  -2  12   4     1442.43     1435.75    104.15 o
  -1  12   4      335.22      318.67     94.72 o
   0  12   4      162.36      150.25     87.47 o
   1  12   4      442.96      416.81     89.26 o
   2  12   4      576.64      538.64     82.12 o
   3  12   4       74.41       76.03    114.60 o
   4  12   4       39.17       69.65    102.75 o
   5  12   4        5.24      180.21    223.21 o
   6  12   4      127.18       30.06    257.76 o
   7  12   4        5.61      -20.86    280.26 o
  -7  13   4       30.39      -10.64    247.92 o
  -6  13   4      359.24      300.17    261.57 o
  -5  13   4      896.74      727.83    121.69 o
  -4  13   4      987.18      876.24    127.53 o
  -3  13   4        8.26       13.32     76.47 o
  -2  13   4     3653.10     3533.59    131.83 o
  -1  13   4        7.97       52.73     83.30 o
   0  13   4     1757.29     1802.43    138.59 o
   1  13   4      781.17      780.44     95.42 o
   2  13   4        7.23       96.81    164.09 o
   3  13   4      703.68      614.53    119.23 o
   4  13   4       85.08      130.29     97.16 o
   5  13   4      336.31      369.47    264.76 o
   6  13   4      636.01      701.03    268.57 o
   7  13   4        9.80      102.20    273.93 o
  -7  14   4       25.99       -2.20    244.64 o
  -6  14   4       12.69      121.78    265.65 o
  -5  14   4     1056.89      922.46    272.78 o
  -4  14   4        1.26      -44.89    105.62 o
  -3  14   4     1774.85     1795.67    225.04 o
  -2  14   4      617.96      560.47     98.31 o
  -1  14   4     2113.64     2051.03    107.24 o
   0  14   4     4138.77     4327.70    142.54 o
   1  14   4     2498.97     2572.18    136.47 o
   2  14   4     6835.50     6790.78    178.30 o
   3  14   4      494.00      523.72    119.87 o
   4  14   4     4345.39     4321.38    186.00 o
   5  14   4     1878.83     2209.38    322.50 o
   6  14   4      443.66      316.42    282.65 o
   7  14   4     1260.94     1095.43    318.29 o
  -7  15   4      204.52      413.29    287.67 o
  -6  15   4      552.32      615.14    262.04 o
  -5  15   4      520.59      560.88    254.73 o
  -4  15   4     1187.63     1205.93    156.53 o
  -3  15   4       62.34       -4.91     77.85 o
  -2  15   4     3140.00     3300.82    155.86 o
  -1  15   4     1189.60     1146.70     89.76 o
   0  15   4     2195.32     2356.92    113.17 o
   1  15   4     1446.70     1506.56    124.42 o
   2  15   4        6.46        8.13     70.91 o
   3  15   4     2051.99     2090.35    140.29 o
   4  15   4       13.48       10.23     82.86 o
   5  15   4      525.70      675.85    293.17 o
   6  15   4      440.90      487.67    269.56 o
  -6  16   4       14.23      104.83    233.23 o
  -5  16   4      486.53      535.75    254.41 o
  -4  16   4       61.94      -16.32    235.40 o
  -3  16   4      205.56      195.89     80.82 o
  -2  16   4      424.41      338.15    107.60 o
  -1  16   4      790.02      706.13     83.85 o
   0  16   4      773.57      822.27    100.88 o
   1  16   4     1534.33     1451.95     99.87 o
   2  16   4       70.23      165.56     70.98 o
   3  16   4       88.89       91.47    106.26 o
   4  16   4       18.81       74.39     76.87 o
   5  16   4       40.90        5.16    279.83 o
   6  16   4       18.04      -69.56    244.43 o
  -6  17   4      325.19      262.76    251.76 o
  -5  17   4      164.16      106.72    237.40 o
  -4  17   4     2032.42     2204.42    289.96 o
  -3  17   4        0.00        7.76     75.77 o
  -2  17   4     2739.16     2829.69    130.83 o
  -1  17   4      100.63      110.76     77.57 o
   0  17   4     2473.33     2568.39    105.80 o
   1  17   4     1003.80     1051.44     85.43 o
   2  17   4      456.94      845.17    253.42 o
   3  17   4      664.57      530.90    143.55 o
   4  17   4      259.11      337.22    251.89 o
   5  17   4      472.54      569.71    300.66 o
   6  17   4      440.20      375.68    282.80 o
  -6  18   4     1008.04     1118.44    303.90 o
  -5  18   4     2218.70     2187.26    324.12 o
  -4  18   4     1085.43     1227.56    138.93 o
  -3  18   4     4161.80     4433.56    204.83 o
  -2  18   4       96.36       96.85     93.30 o
  -1  18   4     3351.30     3459.63    131.68 o
   0  18   4      898.22      904.18     98.73 o
   1  18   4      707.93      603.46    103.11 o
   2  18   4     2294.44     2656.27    300.98 o
   3  18   4       11.28      167.27    250.31 o
   4  18   4     1144.18     1458.01    310.53 o
   5  18   4      236.75      -20.11    290.63 o
  -5  19   4        0.06     -142.32    260.85 o
  -4  19   4      162.85      186.65    241.11 o
  -3  19   4        2.22       31.96    131.41 o
  -2  19   4      135.14      131.91     93.72 o
  -1  19   4      243.08      235.08     92.50 o
   0  19   4      753.63      613.29     96.65 o
   1  19   4      145.29      174.00     98.73 o
   2  19   4       32.42      -36.66    220.46 o
   3  19   4      347.59      367.72    237.34 o
   4  19   4        0.13       87.42    273.60 o
   5  19   4      415.32      449.37    282.56 o
  -5  20   4        2.10      -59.72    251.23 o
  -4  20   4      163.71      202.03    255.67 o
  -3  20   4      219.40      283.40    136.23 o
  -2  20   4      403.43      391.04    149.30 o
  -1  20   4      463.92      507.95    126.83 o
   0  20   4       62.41       43.20    109.48 o
   1  20   4      232.82      236.90     96.73 o
   2  20   4       23.26      -10.28    122.29 o
   3  20   4        6.77      156.85    260.49 o
   4  20   4      298.41      255.43    249.24 o
   5  20   4        0.55      -23.21    298.34 o
  -4  21   4     1218.21     1424.13    278.55 o
  -3  21   4        0.40      256.84    250.66 o
  -2  21   4     1730.35     1714.71    176.43 o
  -1  21   4      285.61      262.79    118.76 o
   0  21   4      330.02      344.89    113.63 o
   1  21   4     1525.47     1670.64    119.51 o
   2  21   4      233.09      184.00    130.62 o
   3  21   4     1033.71     1348.58    276.24 o
   4  21   4      330.38      300.72    271.96 o
  -4  22   4        2.15      157.55    257.49 o
  -3  22   4      515.47      756.32    266.56 o
  -2  22   4      222.25      257.32    120.69 o
  -1  22   4      795.34      696.58    123.36 o
   0  22   4      593.44      666.02    121.40 o
   1  22   4      129.39      157.70    144.02 o
   2  22   4      592.71     1038.30    290.54 o
   3  22   4        6.07      -82.30    268.29 o
   4  22   4      915.90     1162.32    322.16 o
  -3  23   4        0.47      175.82    253.86 o
  -2  23   4        5.02       96.47    162.06 o
  -1  23   4      233.66      198.51    111.88 o
   0  23   4        1.93       37.37    109.84 o
   1  23   4       95.56      113.63    144.92 o
   2  23   4       14.96      101.28    260.97 o
   3  23   4       49.57      111.58    256.63 o
  -2  24   4       24.76       12.76    164.03 o
  -1  24   4      205.41      145.53    115.41 o
   0  24   4      509.98      601.44    154.88 o
   1  24   4       68.79       93.73    149.59 o
   2  24   4      624.66      614.31    283.14 o
  -1  25   4       61.17       53.51    228.01 o
   0  25   4      479.57      601.03    173.75 o
  -8   1   5      618.85      504.50    117.00 o
  -7   1   5      652.02      748.67    129.05 o
  -6   1   5     1438.40     1439.74    130.75 o
  -5   1   5       44.60       96.30    105.59 o
  -4   1   5     5015.15     4919.34    122.62 o
  -3   1   5      563.52      726.52     93.01 o
  -2   1   5     2423.21     2425.99     89.46 o
  -1   1   5     6882.70     6444.16    147.88 o
   0   1   5       23.70       44.52    101.75 o
   1   1   5     4927.45     4773.14    280.53 o
   2   1   5      998.64     1030.07    131.50 o
   3   1   5     4710.84     4661.03    179.86 o
   4   1   5     3195.16     3347.16    123.96 o
   5   1   5      602.84      665.31    115.00 o
   6   1   5     1830.12     1743.43    158.74 o
   7   1   5       24.20      -84.66    131.97 o
   8   1   5      456.88      505.79    138.65 o
  -8   2   5      906.78      962.58    138.69 o
  -7   2   5     1214.72     1255.39    132.99 o
  -6   2   5       52.62       21.59    110.36 o
  -5   2   5     4668.74     4690.55    143.68 o
  -4   2   5     1671.67     1859.25     97.82 o
  -3   2   5     5292.60     5053.40    131.94 o
  -2   2   5     7071.54     6947.45    121.37 o
  -1   2   5     3696.43     3527.64    126.39 o
   0   2   5    16364.52    16677.92    562.66 o
   1   2   5       25.09      -19.39    108.75 o
   2   2   5    17941.24    18188.03    332.10 o
   3   2   5      865.42      861.62    127.96 o
   4   2   5      952.98      968.47    100.51 o
   5   2   5     3016.48     3202.82    142.75 o
   6   2   5      280.20      446.64    132.75 o
   7   2   5     1559.52     1667.79    259.33 o
   8   2   5      537.54      306.56    139.36 o
  -8   3   5       83.57       56.67    119.35 o
  -7   3   5      255.46      236.00    119.36 o
  -6   3   5       29.53       70.86    105.84 o
  -5   3   5       32.62        9.01     92.05 o
  -4   3   5      340.76      357.26     81.00 o
  -3   3   5     1021.39     1055.28     73.66 o
  -2   3   5      112.79       74.93     88.47 o
  -1   3   5     5643.86     5413.94    121.58 o
   0   3   5       67.91       66.46     88.73 o
   1   3   5      842.60      663.86    120.89 o
   2   3   5      173.97      127.40    107.02 o
   3   3   5     1165.90     1272.23    135.25 o
   4   3   5      485.90      500.84     93.40 o
   5   3   5      218.57      251.89    103.70 o
   6   3   5      171.58      239.44    104.95 o
   7   3   5       43.56       -6.32    131.19 o
   8   3   5      129.72       40.54    236.16 o
  -8   4   5        6.70      -11.22    163.39 o
  -7   4   5      451.74      439.05    119.69 o
  -6   4   5      102.56       60.22    110.35 o
  -5   4   5     1316.69     1289.80    109.51 o
  -4   4   5      163.41      101.69     81.32 o
  -3   4   5     4968.16     4877.01    101.39 o
  -2   4   5      732.81      698.80    112.44 o
  -1   4   5    10175.90    10848.22    182.01 o
   0   4   5     2790.77     2670.75    101.57 o
   1   4   5     2061.17     2309.96    147.47 o
   2   4   5      439.92      297.51    116.14 o
   3   4   5        3.10       54.87     98.82 o
   4   4   5      425.97      349.14     89.46 o
   5   4   5      308.79      233.47     98.12 o
   6   4   5      126.85      112.67    100.25 o
   7   4   5       11.44       -0.22    117.72 o
   8   4   5       66.49       -8.31    253.24 o
  -8   5   5      261.73      147.97    160.26 o
  -7   5   5      306.82      315.70    114.75 o
  -6   5   5      800.68      886.29    124.89 o
  -5   5   5       22.80       23.79     89.48 o
  -4   5   5     5714.76     5490.03    138.00 o
  -3   5   5     2443.35     2573.23     85.55 o
  -2   5   5     1003.82      782.17     96.97 o
  -1   5   5    10386.93    10348.02    177.76 o
   0   5   5      284.48      167.10     73.79 o
   1   5   5    12344.20    12533.90    244.03 o
   2   5   5     4700.98     4550.56    168.53 o
   3   5   5     6485.88     6285.18    171.06 o
   4   5   5     4583.73     4559.68    137.55 o
   5   5   5       31.88       99.09     91.33 o
   6   5   5     4411.62     4332.94    151.10 o
   7   5   5      220.90      251.42    113.77 o
   8   5   5      538.94      321.17    273.13 o
  -8   6   5      283.07      260.80    176.32 o
  -7   6   5      511.58      575.42    113.95 o
  -6   6   5      119.21      194.76    104.79 o
  -5   6   5      278.30      437.42     94.08 o
  -4   6   5      130.42      134.37     86.66 o
  -3   6   5      629.35      588.04     66.93 o
  -2   6   5     1858.16     1683.64    104.84 o
  -1   6   5     1169.08     1171.89    129.73 o
   0   6   5    15939.15    16169.80    184.96 o
   1   6   5     3397.99     3426.08    103.91 o
   2   6   5     8013.23     8160.58    297.08 o
   3   6   5     4174.09     4124.61    148.69 o
   4   6   5      592.27      508.93     89.58 o
   5   6   5     4315.16     4497.19    143.31 o
   6   6   5       55.97      118.90     84.43 o
   7   6   5      613.56      496.23    123.60 o
   8   6   5      288.60      107.04    286.93 o
  -8   7   5        8.59      124.42    177.10 o
  -7   7   5        2.80      -42.65     92.11 o
  -6   7   5      111.24      124.41    111.03 o
  -5   7   5       14.49       48.79     87.44 o
  -4   7   5      848.93      735.53     92.99 o
  -3   7   5      275.30      293.46     67.84 o
  -2   7   5        0.01       17.55     68.10 o
  -1   7   5      736.21      796.03    127.39 o
   0   7   5      731.22      774.64     84.10 o
   1   7   5      164.83      222.48     74.00 o
   2   7   5      165.97      185.03    104.19 o
   3   7   5     1240.26     1152.01    117.32 o
   4   7   5        4.75        4.60     78.80 o
   5   7   5       16.12       61.54     77.47 o
   6   7   5       44.14       22.24     96.38 o
   7   7   5        7.29      -45.74    231.92 o
   8   7   5       99.21      -26.07    284.49 o
  -8   8   5      264.14      246.96    181.42 o
  -7   8   5      232.86      311.73    234.23 o
  -6   8   5       69.23      131.06    112.37 o
  -5   8   5     3649.64     3824.71    139.01 o
  -4   8   5       18.16       24.93     84.04 o
  -3   8   5     1830.86     1885.85     86.39 o
  -2   8   5     5221.49     5063.65    114.39 o
  -1   8   5      130.76       62.05     98.59 o
   0   8   5       19.28       38.93     87.27 o
   1   8   5       32.65       34.66     74.66 o
   2   8   5      679.61      721.81     81.59 o
   3   8   5     1664.01     1600.53    139.26 o
   4   8   5      773.87      699.10     83.54 o
   5   8   5     2101.36     2057.33     97.05 o
   6   8   5       65.98      217.66    187.73 o
   7   8   5     1524.11     1360.05    284.68 o
  -8   9   5      828.41      816.82    205.26 o
  -7   9   5      319.90      453.94    230.05 o
  -6   9   5     2396.71     2511.09    144.18 o
  -5   9   5      595.21      530.43     97.87 o
  -4   9   5     4483.27     4594.65    131.50 o
  -3   9   5     1658.12     1700.51     90.90 o
  -2   9   5     3717.00     3920.65    116.52 o
  -1   9   5     9263.35     8967.21    238.06 o
   0   9   5       75.94      156.94    106.27 o
   1   9   5    12525.72    12672.14    272.43 o
   2   9   5     1730.64     1833.39     87.91 o
   3   9   5     3692.02     3809.77    111.71 o
   4   9   5     2286.47     2254.48     91.52 o
   5   9   5      420.15      403.32     61.49 o
   6   9   5     2543.94     2548.20    314.47 o
   7   9   5        1.43      -58.32    252.82 o
  -8  10   5       73.77      123.14    255.11 o
  -7  10   5      298.40      185.14    253.16 o
  -6  10   5        0.17       27.17     78.55 o
  -5  10   5     1763.15     1778.41    108.03 o
  -4  10   5      162.68      102.86     91.78 o
  -3  10   5      415.36      448.94     74.25 o
  -2  10   5     4408.94     4280.43    115.91 o
  -1  10   5      747.32      698.65    107.84 o
   0  10   5     1548.35     1655.87    200.94 o
   1  10   5        0.14      -29.17     92.76 o
   2  10   5     2881.29     3054.48    100.72 o
   3  10   5      118.20      110.03     59.47 o
   4  10   5     1275.33     1145.53     60.42 o
   5  10   5      393.36      364.32     54.27 o
   6  10   5      178.29       13.81    241.68 o
   7  10   5      148.88      159.91    255.53 o
  -7  11   5        0.86      -23.36    257.97 o
  -6  11   5      808.33      966.09    279.23 o
  -5  11   5      215.11      311.70     81.31 o
  -4  11   5      351.53      396.85     95.06 o
  -3  11   5        0.42       -0.79     73.18 o
  -2  11   5     1180.71     1139.84     93.57 o
  -1  11   5      338.17      355.10     87.25 o
   0  11   5     1152.43     1243.55    213.71 o
   1  11   5      253.36      332.85    107.28 o
   2  11   5      215.53      182.57     90.03 o
   3  11   5      592.73      573.94     63.27 o
   4  11   5      195.18      143.16    113.48 o
   5  11   5       81.70       83.65    251.20 o
   6  11   5       24.63      199.76    264.30 o
   7  11   5        8.34      110.11    251.90 o
  -7  12   5      575.10      533.57    245.59 o
  -6  12   5        0.32       52.56    219.32 o
  -5  12   5     2714.09     2935.06    177.15 o
  -4  12   5      446.71      410.92     71.05 o
  -3  12   5     5145.87     4875.58    146.99 o
  -2  12   5     3997.50     4216.83    129.58 o
  -1  12   5     1600.98     1602.68    102.30 o
   0  12   5     4811.50     4975.64    355.34 o
   1  12   5       52.44       41.20    113.36 o
   2  12   5     4250.63     4185.41    142.59 o
   3  12   5      959.34      933.01     67.34 o
   4  12   5      558.62      523.14    209.82 o
   5  12   5     2404.67     2698.10    331.47 o
   6  12   5       76.73       78.88    225.65 o
   7  12   5     1257.87     1260.01    321.53 o
  -7  13   5       41.83      -99.63    261.13 o
  -6  13   5     1374.29     1105.11    299.30 o
  -5  13   5      194.16      218.08    119.86 o
  -4  13   5      807.55      882.34     77.38 o
  -3  13   5      320.83      245.52     88.31 o
  -2  13   5      299.64      372.18     98.36 o
  -1  13   5     4115.99     4290.64    132.66 o
   0  13   5        0.10       25.36     96.46 o
   1  13   5     1788.93     1849.81    116.26 o
   2  13   5     4569.39     4384.25    247.63 o
   3  13   5     1777.70     1398.19    271.21 o
   4  13   5     2424.14     2699.89    313.36 o
   5  13   5       89.49      343.66    248.07 o
   6  13   5     1822.41     2194.78    343.85 o
   7  13   5        0.25     -227.30    269.92 o
  -7  14   5       17.23     -111.33    264.14 o
  -6  14   5        6.33       60.00    222.69 o
  -5  14   5       59.94       18.34    248.43 o
  -4  14   5       23.32       46.96     56.44 o
  -3  14   5        0.87      -29.25     83.75 o
  -2  14   5      793.52      813.24    103.53 o
  -1  14   5      187.07      189.97     87.38 o
   0  14   5      136.55       84.44    101.95 o
   1  14   5       67.33       47.61     91.77 o
   2  14   5     1016.30      805.22     98.00 o
   3  14   5       66.64      -97.12    274.54 o
   4  14   5      155.80      172.04    112.70 o
   5  14   5      210.75      195.97    244.51 o
   6  14   5       93.98       66.20    265.81 o
  -7  15   5       90.00      168.53    244.12 o
  -6  15   5      169.03       51.76    224.99 o
  -5  15   5      298.02      324.98    259.60 o
  -4  15   5      187.83      276.71    128.25 o
  -3  15   5      274.98      228.85     89.15 o
  -2  15   5       11.89      -17.52     98.26 o
  -1  15   5      387.88      483.29     92.90 o
   0  15   5      473.41      446.93     96.84 o
   1  15   5     1598.64     1552.07    114.84 o
   2  15   5     1576.59     1534.15    106.55 o
   3  15   5      441.38      457.95    245.42 o
   4  15   5     2221.71     2129.61    275.69 o
   5  15   5       45.37      115.16    252.74 o
   6  15   5      860.04      967.20    277.84 o
  -6  16   5      116.71      186.00    260.59 o
  -5  16   5     1980.35     2327.72    315.93 o
  -4  16   5      535.47      870.55    249.45 o
  -3  16   5     2440.15     2547.56    126.13 o
  -2  16   5     3044.20     2973.78    145.03 o
  -1  16   5     1050.54     1190.16    104.84 o
   0  16   5     5118.25     5191.20    143.20 o
   1  16   5      448.06      542.57    146.06 o
   2  16   5     3026.29     3232.77    203.36 o
   3  16   5     1407.57     1441.19    292.41 o
   4  16   5      989.17     1015.57    123.75 o
   5  16   5     2144.26     2552.98    331.17 o
   6  16   5        3.74     -117.32    250.98 o
  -6  17   5      798.49      803.33    293.76 o
  -5  17   5        0.29      102.88    230.29 o
  -4  17   5     1572.41     1844.89    292.46 o
  -3  17   5      485.81      470.88    174.40 o
  -2  17   5     1365.72     1400.65    121.40 o
  -1  17   5     2248.65     2168.26    122.57 o
   0  17   5     2671.10     2476.57    119.70 o
   1  17   5     2144.26     2092.75    175.71 o
   2  17   5       26.62       25.27     71.25 o
   3  17   5     1513.42     1725.98    291.94 o
   4  17   5       80.66       68.01    249.19 o
   5  17   5      174.09        3.18    270.16 o
   6  17   5      244.08       62.98    287.36 o
  -6  18   5       55.77       84.47    261.20 o
  -5  18   5       71.61      -85.86    241.90 o
  -4  18   5       40.97       19.16    242.14 o
  -3  18   5      113.90      245.66    167.08 o
  -2  18   5       58.38      133.62     87.16 o
  -1  18   5      132.68      143.13     94.21 o
   0  18   5      131.35      144.20     90.83 o
   1  18   5      365.69      434.60    243.26 o
   2  18   5        6.54       35.83    141.15 o
   3  18   5        7.76      121.49    249.02 o
   4  18   5        1.82      106.67    241.79 o
   5  18   5        5.70       47.69    276.67 o
  -5  19   5       66.41      205.61    254.06 o
  -4  19   5     1417.35     1679.30    293.42 o
  -3  19   5      909.44      992.44    135.71 o
  -2  19   5     1299.50     1532.53    199.69 o
  -1  19   5     1960.28     2041.05    151.09 o
   0  19   5        7.02       79.80    111.45 o
   1  19   5     3570.27     3506.98    207.36 o
   2  19   5       19.40       -6.84    131.31 o
   3  19   5     1757.34     2121.11    306.85 o
   4  19   5      572.26      714.75    289.48 o
   5  19   5      618.76      705.47    325.16 o
  -5  20   5      906.55      865.35    293.82 o
  -4  20   5      224.54      299.19    244.12 o
  -3  20   5      319.47      236.31    128.96 o
  -2  20   5     2066.08     2075.36    157.86 o
  -1  20   5       98.55       80.38    121.15 o
   0  20   5     1681.56     1838.40    144.57 o
   1  20   5       66.92      142.07    142.83 o
   2  20   5     1255.54     1179.38    160.20 o
   3  20   5      654.35      881.67    261.37 o
   4  20   5      522.58      522.68    276.36 o
  -4  21   5      131.84      202.64    233.34 o
  -3  21   5       20.72       22.22    125.82 o
  -2  21   5        7.73      -32.10    125.89 o
  -1  21   5        5.09      -49.97    119.38 o
   0  21   5        0.97      -24.58    113.61 o
   1  21   5       11.03       34.57    145.06 o
   2  21   5      183.97      351.48    140.19 o
   3  21   5       14.45      126.68    272.59 o
   4  21   5       29.08       30.47    255.99 o
  -4  22   5      109.27      460.86    304.22 o
  -3  22   5      490.71      605.02    205.18 o
  -2  22   5       31.91       68.99    132.66 o
  -1  22   5      188.47      212.96    117.40 o
   0  22   5      804.92      938.11    128.14 o
   1  22   5        4.14      -40.24    147.27 o
   2  22   5      327.22      517.15    246.60 o
   3  22   5      295.14      181.78    238.10 o
  -3  23   5      326.59      616.07    183.32 o
  -2  23   5      334.04      382.80    134.45 o
  -1  23   5     1155.94     1085.96    175.43 o
   0  23   5       56.80        1.20    154.51 o
   1  23   5     1563.79     1651.47    181.73 o
   2  23   5      129.72      264.11    263.11 o
  -2  24   5      234.00      154.18    253.30 o
  -1  24   5      164.20      169.84    126.71 o
   0  24   5      486.07      541.98    171.25 o
   1  24   5        0.10      -60.11    260.49 o
  -8   0   6       52.30      213.18    177.57 o
  -7   0   6     1512.28     1486.86    241.97 o
  -6   0   6     1826.44     1830.86    250.22 o
  -5   0   6     1882.73     1864.58    238.38 o
  -4   0   6    13386.80    13765.84    297.61 o
  -3   0   6      166.64      237.82    131.88 o
  -2   0   6    17975.65    17658.50    292.64 o
  -1   0   6     3959.49     3604.44   1063.48 o
   0   0   6    18397.85    18149.84    413.21 o
   1   0   6     6428.56     6510.26    262.44 o
   2   0   6    14227.63    14521.42    395.88 o
   3   0   6    15052.49    14942.97    420.39 o
   4   0   6       19.10       49.46    135.26 o
   5   0   6     4672.90     4430.44    282.63 o
   6   0   6      530.97      519.53    196.53 o
   7   0   6     1176.51      954.76    210.65 o
   8   0   6      978.87      657.34    206.43 o
  -8   1   6      564.77      359.48    128.24 o
  -7   1   6      129.02       68.11    142.25 o
  -6   1   6      301.55      354.35    143.78 o
  -5   1   6     1179.38     1274.54    156.12 o
  -4   1   6      249.29      245.15    113.23 o
  -3   1   6     3729.85     3527.29    109.17 o
  -2   1   6        0.24       -2.48     60.73 o
  -1   1   6    12447.51    12685.92    213.00 o
   0   1   6      401.26      380.28    113.49 o
   1   1   6     3781.61     3997.71    242.31 o
   2   1   6      276.99      212.50    102.94 o
   3   1   6     1050.52      926.63    112.99 o
   4   1   6     1327.06     1385.69    160.36 o
   5   1   6      293.37      218.55    138.86 o
   6   1   6     2024.10     2112.70    167.73 o
   7   1   6      293.28      340.34    137.68 o
   8   1   6       36.13       -8.46    144.16 o
  -8   2   6       45.76       15.01    128.32 o
  -7   2   6        0.14       51.96    117.83 o
  -6   2   6        7.28      -70.23    111.62 o
  -5   2   6       12.95       71.89    142.45 o
  -4   2   6      143.98      154.62    107.60 o
  -3   2   6        3.98      -26.26     72.07 o
  -2   2   6     2564.52     2554.40    109.03 o
  -1   2   6      292.57      172.23     99.63 o
   0   2   6     3105.22     3284.80    201.75 o
   1   2   6     1458.68     1540.11    281.30 o
   2   2   6      175.63      196.58     97.57 o
   3   2   6      219.37      242.04     98.92 o
   4   2   6       57.68       35.98    109.44 o
   5   2   6     1057.52     1037.58    151.30 o
   6   2   6       12.36       18.08    125.99 o
   7   2   6      150.98       33.20    123.34 o
   8   2   6        6.32      -81.27    227.53 o
  -8   3   6      702.11      715.91    130.78 o
  -7   3   6        2.29      -12.84    116.45 o
  -6   3   6      874.48      914.16    127.11 o
  -5   3   6     2086.45     2047.45    151.83 o
  -4   3   6     3228.66     3042.72    143.55 o
  -3   3   6     6553.55     6418.95    164.69 o
  -2   3   6       85.28      110.05     69.91 o
  -1   3   6    21357.85    22120.42    261.50 o
   0   3   6     3202.42     3213.53    197.95 o
   1   3   6    10315.36    10631.96    236.43 o
   2   3   6     9194.98     8926.83    195.63 o
   3   3   6     2637.40     2858.55    173.96 o
   4   3   6     4244.75     4465.71    136.48 o
   5   3   6      151.95      215.83    110.73 o
   6   3   6      663.11      750.15    138.91 o
   7   3   6      483.73      397.61    143.16 o
   8   3   6       88.39      -44.98    246.52 o
  -8   4   6        0.11      107.98    164.21 o
  -7   4   6     1094.27     1257.80    143.04 o
  -6   4   6      332.45      360.84    120.79 o
  -5   4   6     1227.65     1273.68    133.50 o
  -4   4   6     5016.01     4838.78    142.78 o
  -3   4   6      255.05      229.50     75.62 o
  -2   4   6     8209.54     8201.75    194.75 o
  -1   4   6        4.49       26.28     92.44 o
   0   4   6     8683.08     8128.72    192.07 o
   1   4   6     4979.68     4816.36    175.48 o
   2   4   6     3106.91     3106.91    149.64 o
   3   4   6     5088.42     4985.22    210.75 o
   4   4   6      401.27      372.26     95.36 o
   5   4   6     4199.18     4302.97    217.12 o
   6   4   6      436.83      587.83    133.99 o
   7   4   6      514.91      283.78    134.46 o
   8   4   6     1049.33      590.84    257.66 o
  -8   5   6      191.55       76.79    163.27 o
  -7   5   6        3.90       18.13    113.45 o
  -6   5   6       67.51       51.32    113.57 o
  -5   5   6      146.99      154.95    114.96 o
  -4   5   6     1690.40     1702.91    111.10 o
  -3   5   6       78.09       69.54     67.36 o
  -2   5   6        1.77       44.54     84.25 o
  -1   5   6     3751.67     3629.31    133.51 o
   0   5   6      600.80      647.18     94.50 o
   1   5   6       79.32       24.76    104.54 o
   2   5   6      418.86      493.80    114.92 o
   3   5   6        3.53       31.70    152.90 o
   4   5   6      262.02      162.02     88.68 o
   5   5   6       64.90      100.00     97.90 o
   6   5   6        3.39       44.01    114.16 o
   7   5   6      345.03      322.14    128.33 o
  -8   6   6        1.95       64.66    173.26 o
  -7   6   6      680.22      623.60    123.19 o
  -6   6   6       31.23      -20.67    114.01 o
  -5   6   6     2068.88     2122.71    145.79 o
  -4   6   6        2.19        0.08     90.71 o
  -3   6   6      366.54      405.77     71.75 o
  -2   6   6     1663.37     1758.36    105.52 o
  -1   6   6      888.77      793.89    103.11 o
   0   6   6     1088.22     1098.67    108.66 o
   1   6   6     4060.97     3858.46    119.98 o
   2   6   6        3.19        7.51    118.54 o
   3   6   6     2807.84     2970.28    217.61 o
   4   6   6       88.29       60.43     85.22 o
   5   6   6     1177.80     1148.20    110.04 o
   6   6   6      164.08      128.23    108.42 o
   7   6   6      116.14      107.12    261.42 o
  -8   7   6     1111.44     1304.28    211.41 o
  -7   7   6       10.95        8.93    101.26 o
  -6   7   6     1175.45     1301.43    131.41 o
  -5   7   6     2257.51     2316.08    146.57 o
  -4   7   6     1136.84     1149.57    109.44 o
  -3   7   6     5946.17     5659.45    142.52 o
  -2   7   6       34.43       83.03     90.67 o
  -1   7   6     5839.51     6013.59    193.81 o
   0   7   6      621.11      541.99     99.32 o
   1   7   6     2483.57     2569.20    106.57 o
   2   7   6     6054.57     5836.78    204.66 o
   3   7   6      187.67      154.59    133.69 o
   4   7   6     4165.46     4193.31    138.48 o
   5   7   6     1748.22     1615.78    109.67 o
   6   7   6     2459.57     2542.94    191.64 o
   7   7   6     1167.01     1277.96    286.95 o
  -8   8   6        1.47      122.35    190.85 o
  -7   8   6      327.70      347.46    181.66 o
  -6   8   6      139.72       76.15    111.10 o
  -5   8   6     1950.53     1790.56    139.21 o
  -4   8   6     1529.84     1538.82     91.00 o
  -3   8   6      552.99      523.23     88.50 o
  -2   8   6     5507.54     5434.31    125.05 o
  -1   8   6        2.44        2.10     88.49 o
   0   8   6     8805.95     8974.87    171.79 o
   1   8   6     2210.95     2300.85    114.19 o
   2   8   6     1654.85     1666.41    121.61 o
   3   8   6     1868.52     1852.38    151.11 o
   4   8   6       26.91       43.73     84.36 o
   5   8   6     1320.73     1411.72    120.01 o
   6   8   6       46.61       34.18     97.77 o
   7   8   6       56.12       27.72    240.47 o
  -7   9   6        5.32       14.68    178.43 o
  -6   9   6      840.86      747.43    116.75 o
  -5   9   6      125.65       70.55    111.17 o
  -4   9   6      207.40      182.58     71.00 o
  -3   9   6       44.82       20.54     81.59 o
  -2   9   6      317.88      310.49     82.00 o
  -1   9   6      345.22      282.60     91.07 o
   0   9   6       39.53       93.31    122.53 o
   1   9   6      104.53       64.12    121.53 o
   2   9   6       53.38       19.24     86.39 o
   3   9   6      535.80      519.54     81.82 o
   4   9   6        0.08       72.98     80.40 o
   5   9   6       77.27      103.78     71.96 o
   6   9   6        3.27       65.26    218.39 o
   7   9   6       63.39      117.40    260.14 o
  -7  10   6      800.59      671.55    205.53 o
  -6  10   6      336.98      281.39     96.07 o
  -5  10   6      630.36      727.46    115.82 o
  -4  10   6      660.15      685.07     76.90 o
  -3  10   6      317.66      353.60     85.62 o
  -2  10   6     4675.53     4938.46    136.10 o
  -1  10   6      208.76      142.17     95.81 o
   0  10   6     1414.59     1520.98    161.39 o
   1  10   6     1264.11     1312.65    148.82 o
   2  10   6     2503.51     2421.13    172.03 o
   3  10   6     3732.48     3705.08    119.53 o
   4  10   6      512.91      502.30     58.17 o
   5  10   6     2985.69     2738.03    221.36 o
   6  10   6       97.80       33.67    259.84 o
   7  10   6     1054.61     1177.14    308.17 o
  -7  11   6        4.46      -52.21    172.13 o
  -6  11   6     1015.89     1287.68    203.88 o
  -5  11   6      838.19      804.66    130.46 o
  -4  11   6      461.57      515.59     71.59 o
  -3  11   6     2667.75     2795.67    116.79 o
  -2  11   6       96.37      113.46     85.34 o
  -1  11   6     5070.90     5191.51    259.16 o
   0  11   6     1542.08     1287.68    164.16 o
   1  11   6     3386.75     2976.54    249.12 o
   2  11   6     6038.06     5746.13    213.65 o
   3  11   6      695.95      673.02     81.26 o
   4  11   6     1738.37     1798.41     63.18 o
   5  11   6       71.61      263.09    257.53 o
   6  11   6     1335.23     1312.76    286.31 o
   7  11   6      293.53      359.32    262.07 o
  -7  12   6      181.09       92.96    201.04 o
  -6  12   6      373.79      494.26    197.41 o
  -5  12   6       38.78       75.01     98.93 o
  -4  12   6      339.06      341.38     69.11 o
  -3  12   6       35.94      -43.08     82.42 o
  -2  12   6      682.03      705.70    106.01 o
  -1  12   6       51.95       67.43     90.95 o
   0  12   6       50.39        0.27    132.30 o
   1  12   6      163.63       99.72    187.81 o
   2  12   6        1.94       36.12     84.63 o
   3  12   6      284.77      223.55     68.34 o
   4  12   6      178.71      161.59     32.07 o
   5  12   6      590.76      537.86    266.36 o
   6  12   6      300.52      281.40    238.74 o
  -7  13   6       59.11       48.84    194.62 o
  -6  13   6      243.45      218.43    177.66 o
  -5  13   6       12.78       21.26    170.64 o
  -4  13   6      178.47      199.22     72.34 o
  -3  13   6      257.45      289.25     93.12 o
  -2  13   6      121.81      111.47     99.88 o
  -1  13   6      718.98      754.94    100.37 o
   0  13   6      267.60      104.41    100.30 o
   1  13   6      605.82      807.24    208.51 o
   2  13   6       41.47       88.69     81.41 o
   3  13   6       64.76       25.38     65.87 o
   4  13   6      848.55      374.39    284.04 o
   5  13   6       35.61      156.69    246.85 o
   6  13   6       37.11      -59.01    266.05 o
  -6  14   6       16.03      129.01    168.00 o
  -5  14   6      845.32      925.36    202.92 o
  -4  14   6      285.74      369.91     86.77 o
  -3  14   6      437.66      397.71     97.62 o
  -2  14   6     2450.05     2459.14    136.62 o
  -1  14   6      410.44      345.42     92.32 o
   0  14   6      941.11      996.00    135.92 o
   1  14   6     8455.00     8168.52    283.18 o
   2  14   6       45.70       62.87     80.36 o
   3  14   6     3028.31     2815.96    107.21 o
   4  14   6      458.82      697.01    285.16 o
   5  14   6     1554.74     2063.33    306.85 o
   6  14   6     1044.04     1370.01    331.97 o
  -6  15   6      576.53      899.73    210.56 o
  -5  15   6      758.17      928.07    202.72 o
  -4  15   6      336.66      390.76    169.74 o
  -3  15   6     1072.28     1034.22    107.27 o
  -2  15   6      115.57       66.51     99.86 o
  -1  15   6     2586.79     2477.28    146.13 o
   0  15   6        1.64      -21.59    130.36 o
   1  15   6      763.20      858.15    219.34 o
   2  15   6     2408.24     2380.17    117.40 o
   3  15   6      104.98       49.58    143.78 o
   4  15   6     2097.09     2200.83    306.67 o
   5  15   6      326.15      642.41    271.29 o
   6  15   6      594.81      542.20    311.64 o
  -6  16   6       32.76      -94.02    196.95 o
  -5  16   6        9.68       89.83    180.07 o
  -4  16   6        6.83        1.36    170.85 o
  -3  16   6      181.96       19.94     91.90 o
  -2  16   6      670.22      501.36    111.48 o
  -1  16   6       33.64      -14.98    140.43 o
   0  16   6       73.93       20.87    110.38 o
   1  16   6      465.51      388.75    159.38 o
   2  16   6      294.70      207.04     83.30 o
   3  16   6       42.89       -8.80    143.44 o
   4  16   6       10.51      172.98    274.76 o
   5  16   6        3.93      -66.12    273.49 o
  -6  17   6      568.90      564.46    234.32 o
  -5  17   6       68.51      -20.16    179.58 o
  -4  17   6      516.13      657.28    197.74 o
  -3  17   6     1489.60     1581.21    197.58 o
  -2  17   6      357.99      301.68     99.70 o
  -1  17   6     1114.35     1227.91    169.32 o
   0  17   6      432.81      318.07    117.34 o
   1  17   6      866.79      889.81    165.91 o
   2  17   6      398.63      523.43    146.52 o
   3  17   6       22.22        1.93    136.80 o
   4  17   6      506.11     1019.60    290.48 o
   5  17   6      139.27      330.95    284.13 o
  -5  18   6      462.95      774.29    197.33 o
  -4  18   6      700.46      718.70    196.31 o
  -3  18   6        4.44       61.46    163.03 o
  -2  18   6     1426.75     1559.43    210.30 o
  -1  18   6       81.07      178.15    126.79 o
   0  18   6     1659.17     2085.64    195.49 o
   1  18   6     1263.20     1254.99    176.55 o
   2  18   6      517.34      514.21    156.01 o
   3  18   6     2082.34     2217.19    185.71 o
   4  18   6      196.26       95.52    233.24 o
   5  18   6     1653.91     1796.42    350.48 o
  -5  19   6       40.71      141.73    177.98 o
  -4  19   6       46.90       18.47    169.56 o
  -3  19   6      280.50       72.03    162.47 o
  -2  19   6      129.56      197.15    134.68 o
  -1  19   6      322.44      187.86    124.81 o
   0  19   6      298.85      450.84    160.22 o
   1  19   6      126.88      115.11    154.61 o
   2  19   6     1122.20      922.48    157.84 o
   3  19   6       72.48       38.38    139.32 o
   4  19   6      451.29      591.03    297.02 o
  -4  20   6        4.67       34.31    177.73 o
  -3  20   6      117.85      169.55    136.26 o
  -2  20   6       70.51      135.33    129.15 o
  -1  20   6       65.17       53.41    125.11 o
   0  20   6      426.84      621.60    168.54 o
   1  20   6       48.47       42.45    153.79 o
   2  20   6      415.66      515.44    152.91 o
   3  20   6      628.70      986.46    284.04 o
   4  20   6       10.03      216.19    255.19 o
  -4  21   6       78.64       19.29    195.17 o
  -3  21   6     1029.42     1068.99    156.49 o
  -2  21   6       19.53       25.07    121.19 o
  -1  21   6     1016.34     1143.40    140.36 o
   0  21   6      495.91      363.34    170.32 o
   1  21   6      507.20      654.01    166.86 o
   2  21   6      619.37      705.46    162.84 o
   3  21   6        3.53      308.73    271.80 o
  -3  22   6        5.28      -77.39    178.39 o
  -2  22   6      691.52      674.97    140.22 o
  -1  22   6      110.55       58.09    122.80 o
   0  22   6      356.68      227.74    166.55 o
   1  22   6      312.29      272.47    164.69 o
   2  22   6      163.25      375.57    269.93 o
  -2  23   6       20.03       28.31    135.33 o
  -1  23   6        1.34      -38.59    118.79 o
   0  23   6        0.42       87.66    164.41 o
   1  23   6        0.48      -22.53    168.47 o
  -8   1   7      338.47      282.49    141.68 o
  -7   1   7      331.50      225.90    152.26 o
  -6   1   7       49.30       44.85    149.00 o
  -5   1   7     2268.63     2266.91    188.37 o
  -4   1   7       65.60       28.28    151.88 o
  -3   1   7     1907.74     1869.47    115.37 o
  -2   1   7     1898.30     1960.45     90.49 o
  -1   1   7     3883.88     3858.21    141.04 o
   0   1   7     4142.71     4002.41    134.09 o
   1   1   7        0.74       28.17     83.23 o
   2   1   7     6293.20     6333.99    163.74 o
   3   1   7     1366.89     1597.14    151.13 o
   4   1   7     2461.38     2488.26    200.52 o
   5   1   7     2057.56     2032.93    172.79 o
   6   1   7      952.33     1115.79    157.84 o
   7   1   7     1736.43     1498.29    162.67 o
  -8   2   7      155.80      176.52    159.73 o
  -7   2   7      195.90      179.84    151.11 o
  -6   2   7     1054.59     1091.53    172.83 o
  -5   2   7       61.56      -58.24    149.51 o
  -4   2   7     4896.91     5027.96    224.68 o
  -3   2   7     1292.92     1262.30    113.07 o
  -2   2   7     2944.77     2714.37    106.75 o
  -1   2   7     5164.19     4865.13    133.21 o
   0   2   7      601.12      534.74     92.94 o
   1   2   7     5362.00     5288.71    146.21 o
   2   2   7        5.23       73.09     96.22 o
   3   2   7     5940.16     5654.27    259.27 o
   4   2   7     2817.83     2769.04    206.56 o
   5   2   7     1003.38      975.26    153.48 o
   6   2   7     2983.83     2828.22    184.90 o
   7   2   7       19.78       67.80    134.42 o
  -8   3   7       43.58      -78.93    223.26 o
  -7   3   7      396.08      361.18    140.78 o
  -6   3   7       79.29       -7.81    140.28 o
  -5   3   7     1404.16     1403.40    169.13 o
  -4   3   7       92.00       85.53    146.66 o
  -3   3   7      539.43      542.57     99.84 o
  -2   3   7      592.08      664.43     81.87 o
  -1   3   7     3034.97     3189.22    108.02 o
   0   3   7       82.19       73.38     91.51 o
   1   3   7       60.50       84.35    100.91 o
   2   3   7      212.01      383.03    104.54 o
   3   3   7      255.83      305.55    125.97 o
   4   3   7       12.97       90.10    158.80 o
   5   3   7       66.75       40.99    134.96 o
   6   3   7      198.56      235.06    140.70 o
   7   3   7      339.81      429.28    137.27 o
  -8   4   7       24.57      123.20    218.32 o
  -7   4   7       14.97      -31.20    139.05 o
  -6   4   7      190.83      111.55    146.85 o
  -5   4   7      629.25      547.22    154.61 o
  -4   4   7      226.01      193.91    142.85 o
  -3   4   7        2.25       30.59     86.09 o
  -2   4   7     1532.07     1520.82     95.15 o
  -1   4   7      558.55      548.82     81.38 o
   0   4   7      280.17      274.12     92.63 o
   1   4   7     2183.34     2103.37    122.45 o
   2   4   7      295.26      283.47    107.56 o
   3   4   7      266.93      328.05    146.17 o
   4   4   7      247.26      283.82    159.92 o
   5   4   7      347.00      323.38    138.65 o
   6   4   7       95.39      122.79    128.45 o
   7   4   7       97.04       82.42    132.99 o
  -8   5   7      403.92      444.65    178.63 o
  -7   5   7      347.15      327.05    125.91 o
  -6   5   7       90.11      174.51    128.16 o
  -5   5   7     4167.71     4153.55    179.03 o
  -4   5   7      131.13      280.63    150.09 o
  -3   5   7     4710.68     4483.41    139.87 o
  -2   5   7     1894.59     1880.66    116.19 o
  -1   5   7     4370.49     4349.95    122.41 o
   0   5   7     7374.46     7567.90    143.18 o
   1   5   7        8.37      -48.09     98.86 o
   2   5   7     7498.94     7443.16    198.71 o
   3   5   7      844.35      854.45    151.36 o
   4   5   7     2312.06     2404.92    151.68 o
   5   5   7     2858.25     2662.86    272.21 o
   6   5   7       27.09        1.39    122.49 o
   7   5   7      927.78     1256.46    289.77 o
  -8   6   7       43.15      -57.59    170.53 o
  -7   6   7        7.49       92.84    123.64 o
  -6   6   7      490.99      626.01    123.51 o
  -5   6   7      404.69      437.46    124.63 o
  -4   6   7     3468.40     3316.84    133.40 o
  -3   6   7      850.72      857.02    115.02 o
  -2   6   7     5763.17     5810.04    154.19 o
  -1   6   7     4843.71     4768.20    126.72 o
   0   6   7     1551.18     1634.67     97.97 o
   1   6   7     5282.61     5175.61    154.40 o
   2   6   7        6.18       40.87    116.18 o
   3   6   7     2057.39     2172.32    171.57 o
   4   6   7     1059.92     1021.65    132.72 o
   5   6   7      466.76      627.66    129.90 o
   6   6   7      850.71      832.70    196.06 o
   7   6   7        6.22       -3.23    259.93 o
  -7   7   7       98.27       63.40    168.16 o
  -6   7   7       28.29        8.49    117.40 o
  -5   7   7      182.52       38.90    123.56 o
  -4   7   7       32.64      -48.92     89.14 o
  -3   7   7      122.72      145.94    101.51 o
  -2   7   7      137.78      258.60    110.42 o
  -1   7   7      684.59      706.47     99.97 o
   0   7   7       42.48      -15.49     79.61 o
   1   7   7        6.17        9.24     99.07 o
   2   7   7       48.06       35.27    126.69 o
   3   7   7      311.30      243.76    133.77 o
   4   7   7        5.37       56.55    115.07 o
   5   7   7       68.97      103.16    116.11 o
   6   7   7       60.90       93.63    106.95 o
   7   7   7       28.28       62.87    240.77 o
  -7   8   7      499.72      475.76    176.23 o
  -6   8   7      991.72      856.12    166.10 o
  -5   8   7       52.18       18.92    122.63 o
  -4   8   7     1303.39     1364.48    104.99 o
  -3   8   7      353.56      340.46     91.93 o
  -2   8   7     2929.97     2914.23    145.22 o
  -1   8   7     1694.91     1781.34    117.60 o
   0   8   7     3312.70     3289.29    117.64 o
   1   8   7     4218.65     4210.43    171.61 o
   2   8   7      365.62      277.04    132.33 o
   3   8   7     2031.47     2134.29    142.90 o
   4   8   7      217.22      217.07    118.27 o
   5   8   7      775.88      762.67    182.07 o
   6   8   7      619.19      497.40    260.53 o
   7   8   7        2.00       15.43    247.62 o
  -7   9   7      381.39      525.83    181.13 o
  -6   9   7      378.41      364.87    117.35 o
  -5   9   7     1558.38     1509.68    142.68 o
  -4   9   7       32.03       59.54     82.09 o
  -3   9   7     3760.81     3865.60    134.58 o
  -2   9   7     1632.22     1488.71    149.43 o
  -1   9   7     1942.11     2064.44    124.27 o
   0   9   7     2296.59     2194.05    129.08 o
   1   9   7        4.65       16.33    123.01 o
   2   9   7     8474.88     8601.65    249.11 o
   3   9   7       10.06       79.91    110.25 o
   4   9   7     2574.51     2816.49    148.87 o
   5   9   7     1850.69     1742.05    117.91 o
   6   9   7     1096.03     1108.99    283.72 o
   7   9   7     1051.95     1027.73    316.27 o
  -7  10   7      350.42      551.41    206.08 o
  -6  10   7      245.68      164.95    103.97 o
  -5  10   7      144.57      150.14    119.46 o
  -4  10   7      309.98      290.35     87.15 o
  -3  10   7       33.10       71.57     89.61 o
  -2  10   7       35.71       65.21    107.29 o
  -1  10   7      258.32      260.09     98.13 o
   0  10   7      330.50      277.06    100.02 o
   1  10   7      322.01      363.52    139.33 o
   2  10   7        4.74       73.46    128.90 o
   3  10   7      659.55      655.74     86.38 o
   4  10   7      465.37      459.55     77.87 o
   5  10   7      658.10      615.31     86.23 o
   6  10   7      229.03      559.26    241.10 o
  -7  11   7       13.48      -62.20    200.47 o
  -6  11   7      476.30      492.46    189.25 o
  -5  11   7       61.85       17.44    120.12 o
  -4  11   7      175.74      117.90     83.82 o
  -3  11   7      798.55      852.46     98.04 o
  -2  11   7       13.80      111.21    108.27 o
  -1  11   7      516.53      453.79    100.28 o
   0  11   7      948.63      935.32    148.05 o
   1  11   7     1609.93     1819.39    250.20 o
   2  11   7      727.74      822.11    144.10 o
   3  11   7       25.10       10.00     69.97 o
   4  11   7     1333.98     1234.23    126.08 o
   5  11   7       11.04       15.50    154.37 o
   6  11   7      204.78      455.68    284.30 o
  -7  12   7      836.48      641.49    216.06 o
  -6  12   7      853.56      916.52    217.36 o
  -5  12   7      462.96      318.24    117.32 o
  -4  12   7     1015.50     1175.86    102.23 o
  -3  12   7        2.95       12.04     90.74 o
  -2  12   7     3631.50     3551.41    165.20 o
  -1  12   7      301.64      312.64    131.21 o
   0  12   7      220.44      278.86    130.09 o
   1  12   7     4746.29     4939.38    306.46 o
   2  12   7       33.81       51.64    149.03 o
   3  12   7     1731.22     1759.27     96.85 o
   4  12   7      526.92      415.84     79.82 o
   5  12   7      438.40      643.58    162.49 o
   6  12   7     1005.03     1047.81    305.27 o
  -6  13   7      327.06      377.47    177.32 o
  -5  13   7      740.73      697.27    133.46 o
  -4  13   7       86.63       28.74     81.53 o
  -3  13   7     1405.49     1438.28    107.33 o
  -2  13   7     1246.06     1197.78    122.65 o
  -1  13   7      429.74      362.64    211.68 o
   0  13   7     1367.84     1365.41    152.67 o
   1  13   7       28.37       93.36    200.75 o
   2  13   7     2554.79     2694.37    190.71 o
   3  13   7      501.11      343.98     84.88 o
   4  13   7      767.80      857.44    166.43 o
   5  13   7     1386.37     1431.99    169.75 o
   6  13   7       93.09      228.22    270.30 o
  -6  14   7      138.04       94.72    208.56 o
  -5  14   7      192.88      265.35    187.58 o
  -4  14   7        0.19       24.94    163.04 o
  -3  14   7      258.59      177.94     97.30 o
  -2  14   7      156.36      172.76    107.64 o
  -1  14   7      306.41      387.32    236.60 o
   0  14   7        5.58       27.05    130.37 o
   1  14   7      929.67      896.82    125.92 o
   2  14   7        0.47      -39.52    145.56 o
   3  14   7      193.32      103.93    158.67 o
   4  14   7        2.44      155.23    152.70 o
   5  14   7       92.48      284.27    284.34 o
   6  14   7        3.01      341.73    256.41 o
  -6  15   7      749.18      712.57    236.52 o
  -5  15   7      617.63      785.69    196.02 o
  -4  15   7       80.20       61.63    178.10 o
  -3  15   7     1086.53     1333.90    127.62 o
  -2  15   7        5.71      133.62    103.68 o
  -1  15   7      825.15      701.02    226.11 o
   0  15   7     1408.28     1393.74    155.09 o
   1  15   7       41.32      142.85    100.66 o
   2  15   7     1006.89     1171.66    171.41 o
   3  15   7       56.10      183.83    158.75 o
   4  15   7      756.62      692.46    162.75 o
   5  15   7      255.25      383.27    278.55 o
  -6  16   7      256.53       18.39    309.11 o
  -5  16   7       44.24      -12.20    234.78 o
  -4  16   7     1412.85     1815.90    248.50 o
  -3  16   7      501.18      441.89    166.65 o
  -2  16   7     2884.97     2958.93    221.52 o
  -1  16   7     1638.25     1766.78    281.22 o
   0  16   7      860.17      910.18    239.74 o
   1  16   7     4473.14     4333.25    165.69 o
   2  16   7       15.51       18.37    150.50 o
   3  16   7     1563.47     1314.75    316.92 o
   4  16   7      306.69      347.97    148.31 o
   5  16   7      328.29      573.26    263.03 o
  -5  17   7      379.07      446.09    184.84 o
  -4  17   7        0.47       -8.02    175.84 o
  -3  17   7      286.66      339.13    189.48 o
  -2  17   7      409.91      446.70    175.80 o
  -1  17   7      320.87      393.31    223.97 o
   0  17   7      753.33      772.05    175.88 o
   1  17   7        0.23      -31.02    151.48 o
   2  17   7     1216.64     1254.23    180.16 o
   3  17   7       13.84      124.72    150.78 o
   4  17   7      810.66      761.69    284.05 o
   5  17   7      416.01      572.33    281.00 o
  -5  18   7       40.67       10.27    179.42 o
  -4  18   7      200.52      140.89    193.12 o
  -3  18   7       36.20     -127.80    165.13 o
  -2  18   7       37.42      191.64    165.19 o
  -1  18   7        4.44       79.25    218.00 o
   0  18   7      474.85      415.53    173.80 o
   1  18   7      146.53       92.71    154.37 o
   2  18   7      135.01       71.78    154.54 o
   3  18   7       89.46       27.17    155.59 o
   4  18   7        2.08      120.57    264.87 o
  -4  19   7        4.51      -21.10    184.86 o
  -3  19   7      841.10      861.48    193.26 o
  -2  19   7      201.20      271.66    173.17 o
  -1  19   7      515.13      721.23    178.49 o
   0  19   7     1465.06     1481.91    193.24 o
   1  19   7      128.16      121.17    158.35 o
   2  19   7     1730.71     2133.64    196.43 o
   3  19   7       22.59     -112.32    296.21 o
   4  19   7      910.87      955.34    281.67 o
  -4  20   7      658.30      743.07    197.61 o
  -3  20   7      171.86      107.69    175.73 o
  -2  20   7      390.20      512.26    147.58 o
  -1  20   7      556.74      534.76    176.46 o
   0  20   7      161.87       12.16    175.83 o
   1  20   7     1150.72     1113.65    186.75 o
   2  20   7       19.98       31.87    159.83 o
   3  20   7     1125.78     1459.06    317.96 o
  -3  21   7       75.95       71.95    146.78 o
  -2  21   7      160.81      223.00    138.79 o
  -1  21   7       62.38      213.16    174.82 o
   0  21   7       48.89      -13.17    171.47 o
   1  21   7        0.91     -112.30    169.68 o
   2  21   7      129.01      131.35    155.81 o
  -2  22   7      329.79      391.62    139.53 o
  -1  22   7      240.09      298.19    185.92 o
   0  22   7      188.39       72.91    180.71 o
   1  22   7       69.22       14.08    172.82 o
  -7   0   8      108.94      133.74    221.56 o
  -6   0   8     1027.12     1230.05    266.40 o
  -5   0   8      280.22      307.80    228.54 o
  -4   0   8     2455.31     2281.11    288.28 o
  -3   0   8     1238.98     1231.39    257.59 o
  -2   0   8     1747.73     1869.38    167.47 o
  -1   0   8     1557.21     1559.25    238.98 o
   0   0   8        1.68      -15.43    134.13 o
   1   0   8     2708.22     2858.48    313.24 o
   2   0   8     2973.34     3094.14    327.11 o
   3   0   8     1274.93     1132.32    284.81 o
   4   0   8     4776.28     4772.27    371.26 o
   5   0   8      167.87      169.20    215.17 o
   6   0   8     3793.00     3192.42    290.61 o
   7   0   8      564.06      534.99    218.35 o
  -7   1   8      204.63      217.82    157.26 o
  -6   1   8       58.40       -4.27    159.86 o
  -5   1   8     1849.22     1640.34    190.36 o
  -4   1   8      146.52      129.09    161.06 o
  -3   1   8      163.96      215.53    162.27 o
  -2   1   8     2581.92     2772.59    162.81 o
  -1   1   8      555.42      545.68     95.93 o
   0   1   8     1722.47     1706.85    120.78 o
   1   1   8       62.46      108.53    121.08 o
   2   1   8     3266.18     3312.57    227.52 o
   3   1   8     1155.89     1041.12    199.42 o
   4   1   8      177.59      245.22    260.60 o
   5   1   8     1104.57     1317.68    241.59 o
   6   1   8       33.49      122.85    145.27 o
   7   1   8      488.23      487.56    153.93 o
  -7   2   8       66.51      -43.45    142.33 o
  -6   2   8       51.41       88.98    157.08 o
  -5   2   8      479.87      610.61    169.85 o
  -4   2   8      146.30      101.66    167.03 o
  -3   2   8       17.73      113.41    166.03 o
  -2   2   8       37.25      133.82    118.19 o
  -1   2   8     1136.69     1056.68     93.17 o
   0   2   8      100.07      127.28     97.46 o
   1   2   8      330.74      308.75    123.90 o
   2   2   8      125.90      252.98    186.87 o
   3   2   8      182.77      146.34    178.32 o
   4   2   8      145.04      133.94    240.81 o
   5   2   8       39.15      185.89    146.21 o
   6   2   8       33.96       -1.20    152.02 o
   7   2   8        5.86       51.80    142.14 o
  -7   3   8      276.99      292.00    135.35 o
  -6   3   8       40.93      146.29    152.98 o
  -5   3   8     1314.75     1326.99    181.16 o
  -4   3   8     1820.09     1903.74    195.49 o
  -3   3   8      430.35      501.00    122.04 o
  -2   3   8     3470.32     3457.38    163.11 o
  -1   3   8      196.83      187.49     99.27 o
   0   3   8     3807.05     3682.32    141.81 o
   1   3   8     1362.74     1388.78    133.32 o
   2   3   8     1845.04     2210.58    225.96 o
   3   3   8     2513.92     2697.94    225.87 o
   4   3   8       33.50      154.59    254.35 o
   5   3   8     2024.59     2180.27    181.15 o
   6   3   8       29.30       92.08    139.38 o
   7   3   8      610.83      584.42    151.81 o
  -7   4   8        1.17       57.58    139.80 o
  -6   4   8     1621.53     1552.64    180.83 o
  -5   4   8        0.79       86.51    154.62 o
  -4   4   8     3412.11     3285.38    214.53 o
  -3   4   8     1148.76     1120.34    137.13 o
  -2   4   8     1438.48     1468.34    136.50 o
  -1   4   8     6987.50     6896.81    174.69 o
   0   4   8      459.58      489.27    130.20 o
   1   4   8     2110.10     2079.93    211.40 o
   2   4   8     3264.29     3442.21    224.99 o
   3   4   8     1454.93     1538.44    209.76 o
   4   4   8     2930.85     2749.00    212.32 o
   5   4   8        4.89       45.77    132.72 o
   6   4   8     1879.33     1902.80    181.58 o
   7   4   8      278.29      123.36    253.42 o
  -7   5   8      308.33      102.73    143.94 o
  -6   5   8        0.67       18.22    154.92 o
  -5   5   8     1706.80     1664.72    179.49 o
  -4   5   8       24.83      133.62    163.52 o
  -3   5   8      189.05       80.63    117.70 o
  -2   5   8      190.05      148.08    119.65 o
  -1   5   8      761.14      671.85    123.42 o
   0   5   8      227.30      280.42    123.69 o
   1   5   8        2.40       45.93    194.02 o
   2   5   8      490.07      635.93    193.25 o
   3   5   8      553.21      546.46    248.29 o
   4   5   8      101.90      137.10    162.01 o
   5   5   8      259.59      279.96    136.85 o
   6   5   8      238.27      188.41    143.78 o
   7   5   8      119.62      237.90    271.24 o
  -7   6   8       38.56       -9.18    149.24 o
  -6   6   8      348.63      281.46    146.98 o
  -5   6   8      244.50      292.92    162.82 o
  -4   6   8      141.53      245.72    157.00 o
  -3   6   8      793.90      833.71    129.45 o
  -2   6   8        7.22        0.32    126.86 o
  -1   6   8      661.92      813.46    134.21 o
   0   6   8      244.64      225.74    118.21 o
   1   6   8     1528.11     1616.02    150.47 o
   2   6   8      673.86      641.87    254.04 o
   3   6   8       60.35       93.39    235.53 o
   4   6   8     1945.05     1898.33    192.40 o
   5   6   8       57.33      145.93    134.75 o
   6   6   8      390.13      425.44    130.71 o
   7   6   8        4.12       23.31    279.20 o
  -7   7   8      457.93      596.21    292.86 o
  -6   7   8       70.64       32.84    144.03 o
  -5   7   8     1191.51     1401.13    183.69 o
  -4   7   8      293.46      298.21    110.37 o
  -3   7   8      545.94      679.23    128.74 o
  -2   7   8     4142.62     4350.78    180.89 o
  -1   7   8        2.97      127.05    169.63 o
   0   7   8     6351.63     6399.90    194.09 o
   1   7   8     4210.92     4003.85    172.48 o
   2   7   8     5837.72     5885.33    270.65 o
   3   7   8     3463.63     3407.44    308.12 o
   4   7   8      439.79      569.02    195.43 o
   5   7   8     3416.61     3547.34    161.33 o
   6   7   8      203.04      498.72    274.40 o
  -7   8   8        1.95      -25.82    189.62 o
  -6   8   8     1300.00     1233.30    150.09 o
  -5   8   8      145.99       73.03    154.69 o
  -4   8   8     2828.17     2960.61    212.55 o
  -3   8   8     1017.96     1102.33    126.76 o
  -2   8   8     1661.33     1733.56    141.59 o
  -1   8   8     3547.07     3480.16    221.15 o
   0   8   8      189.59      140.09    117.51 o
   1   8   8     1238.77     1107.43    134.65 o
   2   8   8       47.32      -63.57    127.84 o
   3   8   8      949.40     1105.99    246.93 o
   4   8   8     1335.00     1311.39    191.36 o
   5   8   8      447.33      427.26    112.27 o
   6   8   8      755.69      878.62    278.37 o
  -7   9   8       20.47      -11.06    198.18 o
  -6   9   8       62.50      -27.82    124.90 o
  -5   9   8      494.20      506.42    134.24 o
  -4   9   8       33.02       66.19     94.16 o
  -3   9   8       23.38       15.22    108.52 o
  -2   9   8        2.96      -55.03    116.88 o
  -1   9   8     1602.50     1492.84    335.78 o
   0   9   8        1.31       37.54    122.44 o
   1   9   8      185.32      119.53    113.44 o
   2   9   8       84.20      135.93    123.82 o
   3   9   8      346.42      718.18    243.50 o
   4   9   8       38.33       20.37    168.29 o
   5   9   8      491.32      496.44    109.57 o
   6   9   8        6.44       23.18    232.32 o
  -7  10   8       76.87      368.55    198.18 o
  -6  10   8      699.89      800.17    198.83 o
  -5  10   8      130.15      205.66    131.44 o
  -4  10   8      420.39      574.87    107.88 o
  -3  10   8     1169.89     1218.62    127.26 o
  -2  10   8      327.92      439.71    177.36 o
  -1  10   8     1807.97     1785.40    198.32 o
   0  10   8        0.73       20.26    117.95 o
   1  10   8     8642.35     8567.07    249.47 o
   2  10   8     1312.71     1265.17    138.18 o
   3  10   8     1395.87     1525.79    187.61 o
   4  10   8     1837.81     1741.41    197.52 o
   5  10   8       85.19      245.91    164.83 o
   6  10   8      816.67     1140.95    304.42 o
  -6  11   8      514.63      588.99    203.54 o
  -5  11   8      939.95     1095.53    146.07 o
  -4  11   8     1425.82     1558.49    115.40 o
  -3  11   8     1869.97     1818.47    232.71 o
  -2  11   8     6552.82     6492.96    265.48 o
  -1  11   8      344.17      350.48    174.70 o
   0  11   8     2764.58     2914.52    157.44 o
   1  11   8       31.93       65.86    119.15 o
   2  11   8     2662.04     2618.70    162.69 o
   3  11   8      180.96      273.24    169.53 o
   4  11   8      588.89      472.29    165.86 o
   5  11   8     1450.03     1411.17    363.87 o
   6  11   8        1.54      103.01    288.22 o
  -6  12   8      457.05      518.75    175.56 o
  -5  12   8       99.94      219.91    124.97 o
  -4  12   8      337.60      310.97    133.40 o
  -3  12   8       90.32       54.40    103.47 o
  -2  12   8      129.32       88.84    164.39 o
  -1  12   8      366.91      389.80    169.95 o
   0  12   8      206.67       -7.53    227.63 o
   1  12   8     1988.64     2076.65    162.44 o
   2  12   8      103.25       47.12    114.90 o
   3  12   8       66.67       11.16    165.76 o
   4  12   8      359.34      505.41    166.77 o
   5  12   8       12.62       24.56    160.95 o
   6  12   8       79.23      276.42    272.78 o
  -6  13   8        2.73        8.62    207.35 o
  -5  13   8      199.64      256.31    260.88 o
  -4  13   8      391.02      428.58    137.65 o
  -3  13   8      502.65      547.25    160.93 o
  -2  13   8      515.25      567.92    164.59 o
  -1  13   8       52.35       38.47    230.60 o
   0  13   8     3318.37     3045.53    308.86 o
   1  13   8       10.21       59.06    124.63 o
   2  13   8      366.94      224.27    156.71 o
   3  13   8      225.85      374.93    168.77 o
   4  13   8        0.80      104.99    159.65 o
   5  13   8       96.06       73.87    159.75 o
  -6  14   8      771.03      732.77    206.62 o
  -5  14   8      443.30      458.95    186.42 o
  -4  14   8      781.01      927.96    135.28 o
  -3  14   8     3441.45     3354.39    276.83 o
  -2  14   8      496.93      519.43    268.19 o
  -1  14   8     3230.42     3338.69    334.89 o
   0  14   8      469.80      303.06    227.34 o
   1  14   8     2616.80     2870.24    174.55 o
   2  14   8     1279.95     1243.28    183.62 o
   3  14   8      996.06      986.16    187.27 o
   4  14   8     1271.01     1266.46    181.25 o
   5  14   8        5.52      151.90    297.44 o
  -5  15   8      419.49      518.94    195.52 o
  -4  15   8       61.31      -61.32    190.14 o
  -3  15   8      494.09      782.86    177.06 o
  -2  15   8     1192.74     1237.30    263.27 o
  -1  15   8       11.03       56.39    229.75 o
   0  15   8     3022.68     3274.21    315.69 o
   1  15   8      371.38      333.44    219.90 o
   2  15   8     1292.63     1319.77    249.99 o
   3  15   8      648.79      537.64    169.61 o
   4  15   8       79.66       23.08    156.39 o
   5  15   8      932.10      882.68    331.66 o
  -5  16   8       21.35      -66.03    265.31 o
  -4  16   8       37.08      145.84    177.32 o
  -3  16   8       37.84       -4.13    168.65 o
  -2  16   8        7.89        9.45    253.08 o
  -1  16   8      104.58      278.70    267.72 o
   0  16   8       41.70       57.60    241.31 o
   1  16   8      114.58      167.16    165.70 o
   2  16   8       41.82       71.78    167.00 o
   3  16   8       63.12     -102.86    169.64 o
   4  16   8        4.13      212.89    304.61 o
  -5  17   8      322.34      514.66    212.47 o
  -4  17   8      458.70      519.29    185.97 o
  -3  17   8      177.79      167.37    182.25 o
  -2  17   8      765.43     1185.32    281.66 o
  -1  17   8       82.93      134.29    234.46 o
   0  17   8     1015.42      894.27    252.21 o
   1  17   8      133.47      144.00    167.72 o
   2  17   8      552.39      585.10    173.51 o
   3  17   8      495.06      556.31    170.09 o
   4  17   8      242.19      398.06    273.62 o
  -4  18   8      224.84      249.70    175.79 o
  -3  18   8      499.69      407.30    191.60 o
  -2  18   8       75.71      268.11    233.68 o
  -1  18   8      877.55      997.29    270.73 o
   0  18   8      316.03      362.24    179.64 o
   1  18   8     1636.41     1520.60    197.97 o
   2  18   8      523.08      495.47    172.79 o
   3  18   8      338.94      165.27    171.76 o
  -4  19   8      145.64      158.48    184.25 o
  -3  19   8        9.02      -32.52    183.66 o
  -2  19   8      328.99      365.52    254.28 o
  -1  19   8       17.89       91.90    243.05 o
   0  19   8      177.81      200.83    175.60 o
   1  19   8      106.74       79.72    165.97 o
   2  19   8       40.05      164.08    159.12 o
   3  19   8       14.46     -142.44    306.06 o
  -3  20   8        2.63       40.96    192.86 o
  -2  20   8       71.11      165.80    248.42 o
  -1  20   8      106.80      125.35    190.69 o
   0  20   8      149.02      130.80    185.67 o
   1  20   8        0.54      -11.03    169.86 o
   2  20   8       37.41      118.71    165.25 o
  -2  21   8      398.02      542.42    251.35 o
  -1  21   8        9.70       34.04    180.31 o
   0  21   8      695.83      977.88    201.48 o
   1  21   8      112.15      155.89    174.68 o
  -7   1   9      762.31      590.45    182.08 o
  -6   1   9       94.87       82.31    173.90 o
  -5   1   9     2703.33     2439.15    215.55 o
  -4   1   9      225.66      307.43    168.46 o
  -3   1   9      625.90      514.37    172.31 o
  -2   1   9     1199.01     1397.82    197.80 o
  -1   1   9       97.51       52.57    179.06 o
   0   1   9      240.20      205.27    176.90 o
   1   1   9      820.03      756.39    196.51 o
   2   1   9      169.79      231.44    207.51 o
   3   1   9     1886.13     1857.40    234.23 o
   4   1   9      313.47      479.51    206.10 o
   5   1   9     1548.47     1603.33    186.98 o
   6   1   9      585.48      663.66    170.73 o
  -7   2   9      262.28       27.19    151.08 o
  -6   2   9      324.68      568.97    183.02 o
  -5   2   9      565.73      557.82    173.90 o
  -4   2   9        1.97      -71.78    163.52 o
  -3   2   9     2415.27     2326.47    208.39 o
  -2   2   9      333.58      296.06    184.63 o
  -1   2   9     3972.03     3928.98    236.93 o
   0   2   9     3453.62     3261.85    248.15 o
   1   2   9     1108.47     1254.97    207.67 o
   2   2   9     8060.89     8304.51    307.45 o
   3   2   9        5.82       -3.58    200.67 o
   4   2   9     2200.69     2637.90    316.40 o
   5   2   9      376.89      365.78    161.19 o
   6   2   9      827.83      892.00    175.12 o
  -7   3   9        3.42       78.02    146.31 o
  -6   3   9      810.84      720.26    176.91 o
  -5   3   9      291.95      240.60    169.56 o
  -4   3   9      874.32      758.69    176.69 o
  -3   3   9      568.48      389.36    180.79 o
  -2   3   9     1893.06     1934.29    242.71 o
  -1   3   9      953.13      905.64    202.86 o
   0   3   9      519.88      571.72    201.70 o
   1   3   9     1393.83     1434.43    195.04 o
   2   3   9      458.60      466.94    185.93 o
   3   3   9     1746.41     1626.79    217.13 o
   4   3   9       51.34      186.10    272.12 o
   5   3   9     1142.86      972.02    174.36 o
   6   3   9      302.84      211.74    149.96 o
  -7   4   9       78.38       84.08    141.72 o
  -6   4   9      240.71      190.88    164.03 o
  -5   4   9      359.53      422.49    177.98 o
  -4   4   9      254.07      156.45    164.22 o
  -3   4   9      478.71      502.09    186.68 o
  -2   4   9      132.01      168.76    182.04 o
  -1   4   9     1058.12     1006.37    191.98 o
   0   4   9      339.01      332.33    179.94 o
   1   4   9      406.37      281.67    195.03 o
   2   4   9        3.59       17.47    195.27 o
   3   4   9      149.61      124.10    185.65 o
   4   4   9      362.55      358.84    255.69 o
   5   4   9        6.63      191.63    142.76 o
   6   4   9        7.65       57.14    150.51 o
  -7   5   9      512.40      616.65    179.12 o
  -6   5   9      763.99      581.40    216.80 o
  -5   5   9      377.76      409.71    168.54 o
  -4   5   9     2663.48     2356.50    223.04 o
  -3   5   9       19.18      138.98    173.59 o
  -2   5   9     5458.59     5607.17    268.17 o
  -1   5   9      445.99      383.14    185.71 o
   0   5   9     1348.99     1435.92    199.40 o
   1   5   9     4925.78     5000.75    264.00 o
   2   5   9      277.93      248.87    209.14 o
   3   5   9     2458.80     2588.32    316.02 o
   4   5   9      624.35      274.52    265.29 o
   5   5   9      750.47      754.80    157.30 o
   6   5   9      362.33      260.72    147.29 o
  -7   6   9       48.33      239.11    267.12 o
  -6   6   9      561.38      702.75    220.88 o
  -5   6   9     1421.17     1694.04    210.04 o
  -4   6   9      288.34      135.56    172.24 o
  -3   6   9     1676.02     1692.70    202.97 o
  -2   6   9      399.11      423.27    182.19 o
  -1   6   9     4191.01     4341.68    246.76 o
   0   6   9     2409.96     2538.23    229.50 o
   1   6   9      103.13      158.95    189.12 o
   2   6   9     2461.37     2357.58    227.04 o
   3   6   9       10.52      109.20    243.43 o
   4   6   9     1939.06     2147.19    213.45 o
   5   6   9      482.21      458.08    127.96 o
   6   6   9      667.68      672.78    284.39 o
  -7   7   9        7.15      -21.29    248.74 o
  -6   7   9        7.34       -4.61    157.27 o
  -5   7   9       62.86      -88.17    160.41 o
  -4   7   9        0.07     -136.02    174.40 o
  -3   7   9      416.96      389.79    181.27 o
  -2   7   9       30.79       49.05    173.05 o
  -1   7   9      178.90      195.73    173.04 o
   0   7   9      414.43      520.10    202.09 o
   1   7   9     1347.68     1001.46    215.17 o
   2   7   9        9.76      -97.60    185.92 o
   3   7   9      643.96      538.90    259.94 o
   4   7   9      263.39      108.50    183.08 o
   5   7   9      209.08      283.88    119.15 o
   6   7   9        8.63      -32.39    282.54 o
  -6   8   9      516.60      423.68    172.21 o
  -5   8   9      403.32      417.66    165.19 o
  -4   8   9      582.88      661.42    177.05 o
  -3   8   9     2157.68     2275.84    215.68 o
  -2   8   9      284.36      250.94    177.84 o
  -1   8   9     1131.49     1172.60    206.13 o
   0   8   9       14.03       -8.26    178.28 o
   1   8   9     3075.55     2984.01    235.89 o
   2   8   9      389.98      423.77    140.05 o
   3   8   9        6.45      130.65    236.26 o
   4   8   9      778.54      700.50    190.78 o
   5   8   9      322.80      346.80    117.89 o
   6   8   9       73.41      -98.11    282.63 o
  -6   9   9      356.26      423.29    172.88 o
  -5   9   9      218.93      188.25    145.48 o
  -4   9   9      936.23     1014.18    176.47 o
  -3   9   9        0.43       66.51    173.72 o
  -2   9   9     2797.99     2999.11    231.29 o
  -1   9   9      469.04      341.51    179.83 o
   0   9   9     1385.86     1477.78    219.76 o
   1   9   9     2950.50     3015.65    237.03 o
   2   9   9      125.84      136.18    136.68 o
   3   9   9     3046.99     3241.85    311.62 o
   4   9   9       64.68      178.77    180.15 o
   5   9   9     1994.12     1864.25    214.66 o
   6   9   9      992.71      661.25    291.94 o
  -6  10   9        5.47        1.34    283.17 o
  -5  10   9      265.63      299.58    156.83 o
  -4  10   9      108.33      277.80    159.88 o
  -3  10   9      328.57      247.18    171.72 o
  -2  10   9      887.36      979.79    201.69 o
  -1  10   9      524.83      413.26    183.98 o
   0  10   9     2552.99     2458.08    289.46 o
   1  10   9      809.05      579.98    247.93 o
   2  10   9     2581.65     2584.78    177.96 o
   3  10   9        0.02      124.51    225.74 o
   4  10   9     1664.73     1533.76    200.51 o
   5  10   9       55.11      140.12    178.16 o
  -6  11   9        0.86      -91.39    262.36 o
  -5  11   9      143.73      145.16    166.50 o
  -4  11   9      130.27      375.20    176.64 o
  -3  11   9      840.55      948.54    192.05 o
  -2  11   9       94.29       10.66    176.60 o
  -1  11   9       23.40      -35.67    183.15 o
   0  11   9      949.35     1030.61    195.65 o
   1  11   9       17.11      150.22    245.22 o
   2  11   9      124.62      -36.69    243.50 o
   3  11   9        7.41       77.20    165.80 o
   4  11   9        2.57       -2.56    175.12 o
   5  11   9       21.28      136.62    170.95 o
  -6  12   9       48.63      -46.83    298.27 o
  -5  12   9      418.80      443.25    169.15 o
  -4  12   9        1.40       13.70    155.80 o
  -3  12   9     2361.51     2650.97    225.12 o
  -2  12   9      754.65      587.61    193.50 o
  -1  12   9     1481.55     1723.78    219.23 o
   0  12   9     1508.10     1266.33    269.02 o
   1  12   9     1086.37     1070.19    265.89 o
   2  12   9     2453.05     2849.89    307.74 o
   3  12   9        8.21      211.66    177.81 o
   4  12   9     1753.99     1649.18    205.88 o
   5  12   9      197.09      219.54    182.62 o
  -5  13   9       95.17      147.79    249.30 o
  -4  13   9      687.86      649.50    191.07 o
  -3  13   9        7.63       83.16    172.19 o
  -2  13   9     1365.54     1459.63    206.04 o
  -1  13   9      782.25      488.37    259.05 o
   0  13   9      837.70      786.36    256.62 o
   1  13   9     2860.14     2850.63    305.30 o
   2  13   9       37.97       61.88    234.09 o
   3  13   9     1365.07     1653.32    204.93 o
   4  13   9      250.04      207.33    173.18 o
   5  13   9     1474.39      855.01    330.84 o
  -5  14   9       76.42       25.50    297.04 o
  -4  14   9       16.64       63.53    165.61 o
  -3  14   9      139.00       37.11    164.62 o
  -2  14   9       46.88      -93.74    237.73 o
  -1  14   9       29.90      -56.46    237.72 o
   0  14   9       27.56       53.57    222.50 o
   1  14   9      121.92       85.44    240.00 o
   2  14   9       62.07       50.90    169.72 o
   3  14   9       25.61      -43.06    176.86 o
   4  14   9       21.10      142.42    169.28 o
  -5  15   9      171.01      327.38    199.51 o
  -4  15   9      455.61      475.02    254.53 o
  -3  15   9       96.39      205.33    269.81 o
  -2  15   9      466.53      617.47    289.92 o
  -1  15   9       92.05       13.74    270.58 o
   0  15   9      927.48      784.33    275.46 o
   1  15   9      266.26      140.15    231.72 o
   2  15   9       61.39        6.91    196.61 o
   3  15   9      901.28      927.86    193.53 o
   4  15   9       46.38        7.18    170.62 o
  -4  16   9       40.01       52.52    278.67 o
  -3  16   9     1667.51     1763.45    344.86 o
  -2  16   9       11.13      178.97    234.92 o
  -1  16   9     1054.78      909.85    272.71 o
   0  16   9     1043.56     1125.11    265.28 o
   1  16   9      279.42      335.32    232.65 o
   2  16   9      758.53      863.52    183.52 o
   3  16   9       14.19      156.08    171.98 o
   4  16   9     1082.38     1258.35    324.04 o
  -4  17   9      272.45      304.17    318.32 o
  -3  17   9        4.79      148.81    277.09 o
  -2  17   9      536.69      710.27    287.75 o
  -1  17   9      107.33     -134.86    270.73 o
   0  17   9      811.37     1019.76    275.28 o
   1  17   9      238.63      282.09    178.43 o
   2  17   9       90.31       -7.01    175.75 o
   3  17   9       79.50      144.19    177.14 o
  -3  18   9        7.47      -45.07    257.09 o
  -2  18   9       13.07       -6.33    277.22 o
  -1  18   9      242.31      164.79    252.72 o
   0  18   9        0.01       41.76    236.73 o
   1  18   9      244.77      309.72    174.21 o
   2  18   9       93.84      -41.67    314.46 o
  -3  19   9       40.57      -53.99    252.25 o
  -2  19   9      745.38      681.93    304.74 o
  -1  19   9       28.81       45.75    257.55 o
   0  19   9      519.14      776.65    199.59 o
   1  19   9      349.94      483.08    180.31 o
   2  19   9      177.27      251.52    182.70 o
  -1  20   9      355.88      401.33    269.39 o
   0  20   9      111.30       73.13    228.12 o
   1  20   9      362.81      293.03    243.33 o
  -7   0  10      977.44     1152.06    282.22 o
  -6   0  10      355.61      210.02    239.06 o
  -5   0  10      464.52      392.67    269.12 o
  -4   0  10       47.20      230.79    265.49 o
  -3   0  10     1859.37     1787.55    291.69 o
  -2   0  10       32.41      -95.78    286.87 o
  -1   0  10     3977.90     3730.34    347.17 o
   0   0  10      873.83     1000.41    293.88 o
   1   0  10      135.95      134.16    271.08 o
   2   0  10     3781.64     3453.69    359.66 o
   3   0  10      183.56      205.25    275.38 o
   4   0  10      105.42       51.25    306.50 o
   5   0  10     1134.42     1298.19    275.12 o
   6   0  10        2.48       61.28    241.79 o
  -6   1  10      235.96      119.81    175.98 o
  -5   1  10       63.15      190.82    183.70 o
  -4   1  10     1256.30     1227.14    203.29 o
  -3   1  10      517.20      428.50    186.42 o
  -2   1  10      490.64      518.00    198.72 o
  -1   1  10     1252.92     1263.81    223.23 o
   0   1  10       50.55      -60.19    194.18 o
   1   1  10     2196.17     2061.77    224.88 o
   2   1  10        0.58       10.65    183.53 o
   3   1  10      947.72      753.44    212.69 o
   4   1  10      338.61       90.72    190.61 o
   5   1  10      748.90      614.03    181.31 o
   6   1  10      409.82      440.83    176.68 o
  -6   2  10       55.83       64.23    179.84 o
  -5   2  10     1371.80     1125.33    208.03 o
  -4   2  10       72.40       45.57    234.40 o
  -3   2  10     1157.68      964.16    204.86 o
  -2   2  10       31.26       24.15    198.10 o
  -1   2  10      365.67      106.77    197.15 o
   0   2  10      104.50       21.32    186.51 o
   1   2  10      558.57      621.01    212.72 o
   2   2  10      493.98      387.23    187.29 o
   3   2  10       91.67      130.36    214.49 o
   4   2  10        3.01      229.69    303.54 o
   5   2  10       37.78       90.00    163.72 o
   6   2  10        0.10       27.40    217.07 o
  -6   3  10      683.11      770.60    185.16 o
  -5   3  10       36.41       77.04    184.44 o
  -4   3  10      344.45      338.92    179.16 o
  -3   3  10     1039.93     1290.21    274.45 o
  -2   3  10     2250.67     1928.13    222.42 o
  -1   3  10     2922.95     3215.55    339.13 o
   0   3  10       26.72       76.50    198.43 o
   1   3  10     5647.92     5853.24    506.83 o
   2   3  10        3.70       66.10    187.47 o
   3   3  10     2103.15     2252.91    243.52 o
   4   3  10      751.95      847.55    293.05 o
   5   3  10      347.57      347.11    161.82 o
   6   3  10      604.14      691.85    170.41 o
  -6   4  10       62.95      226.84    174.86 o
  -5   4  10      997.98     1028.51    196.62 o
  -4   4  10      422.38      352.06    196.30 o
  -3   4  10      354.95      430.83    188.01 o
  -2   4  10     1987.39     1918.56    217.77 o
  -1   4  10        2.12      192.32    195.12 o
   0   4  10     3119.34     2908.75    336.57 o
   1   4  10     1183.61      975.52    207.06 o
   2   4  10     3621.74     3500.45    253.34 o
   3   4  10     2002.34     2085.59    254.08 o
   4   4  10     1211.07     1205.75    306.82 o
   5   4  10     1260.79     1136.97    236.73 o
   6   4  10      267.92      216.34    165.77 o
  -6   5  10        2.57       33.63    160.48 o
  -5   5  10      205.02      189.28    186.30 o
  -4   5  10       65.24       80.63    184.02 o
  -3   5  10       71.61      -67.37    183.73 o
  -2   5  10      179.00      413.85    190.67 o
  -1   5  10      146.88      133.45    174.72 o
   0   5  10       72.52       61.74    195.35 o
   1   5  10      635.14      577.89    207.50 o
   2   5  10      238.50      415.99    201.86 o
   3   5  10       26.29       57.59    197.71 o
   4   5  10       55.16      297.34    285.22 o
   5   5  10       12.35      184.85    134.26 o
  -6   6  10       10.02       84.14    166.02 o
  -5   6  10      337.49      434.72    185.49 o
  -4   6  10        0.13      -13.53    187.59 o
  -3   6  10      395.71      374.64    193.87 o
  -2   6  10      734.46      733.17    183.76 o
  -1   6  10       86.43      185.04    182.68 o
   0   6  10     2475.96     2709.54    236.66 o
   1   6  10       12.28      -56.28    213.37 o
   2   6  10     1380.04     1422.35    224.27 o
   3   6  10      370.55      845.39    294.33 o
   4   6  10      896.74      897.49    284.81 o
   5   6  10      959.39      970.37    147.00 o
  -6   7  10      616.71      439.46    168.09 o
  -5   7  10       26.88      -47.81    182.03 o
  -4   7  10      972.95     1031.28    197.44 o
  -3   7  10     1006.80      818.03    191.55 o
  -2   7  10     1761.49     1799.09    229.93 o
  -1   7  10     1922.73     1976.78    241.78 o
   0   7  10       27.25      140.63    189.33 o
   1   7  10     2811.83     2545.94    231.68 o
   2   7  10      303.83      281.90    213.99 o
   3   7  10     1612.68     1119.37    272.00 o
   4   7  10      812.05      819.47    187.96 o
   5   7  10      233.21      220.62    122.10 o
  -6   8  10      129.27      298.40    173.14 o
  -5   8  10      656.95      554.71    174.67 o
  -4   8  10       10.86      -95.21    185.56 o
  -3   8  10      279.24      265.25    187.50 o
  -2   8  10      171.21      348.52    199.28 o
  -1   8  10      453.96      474.64    202.12 o
   0   8  10      862.37     1107.14    217.62 o
   1   8  10      138.42      148.76    214.50 o
   2   8  10      938.38     1101.03    223.73 o
   3   8  10       69.47      -14.17    242.87 o
   4   8  10      159.68      161.55    181.49 o
   5   8  10      649.01      617.25    188.57 o
  -6   9  10        6.71       34.97    265.98 o
  -5   9  10        1.18      -90.99    156.45 o
  -4   9  10      217.86      185.50    184.09 o
  -3   9  10       64.78      114.83    185.96 o
  -2   9  10        8.91     -119.11    188.42 o
  -1   9  10       50.79        6.25    183.56 o
   0   9  10     1161.23     1134.32    197.53 o
   1   9  10      204.56       32.84    186.92 o
   2   9  10       26.02      121.82    247.76 o
   3   9  10      137.18      -10.01    251.35 o
   4   9  10        0.16      -16.32    187.19 o
   5   9  10       34.12      -35.58    179.67 o
  -5  10  10      627.75      523.94    176.70 o
  -4  10  10        0.10       71.11    179.61 o
  -3  10  10     2070.86     2029.73    383.98 o
  -2  10  10      563.76      739.90    208.86 o
  -1  10  10      508.15      403.72    204.51 o
   0  10  10     1210.33     1448.02    218.84 o
   1  10  10       14.00      -62.41    207.35 o
   2  10  10      778.10      797.73    275.92 o
   3  10  10      612.04      794.98    272.73 o
   4  10  10      727.77      667.79    198.73 o
   5  10  10      663.38      862.66    202.45 o
  -5  11  10        2.80       67.24    171.78 o
  -4  11  10      613.85      660.10    182.27 o
  -3  11  10      573.71      462.36    194.44 o
  -2  11  10      266.10      387.53    255.80 o
  -1  11  10     1215.27     1266.13    215.56 o
   0  11  10      361.58      178.90    200.62 o
   1  11  10     3000.60     3081.64    344.26 o
   2  11  10      308.03      233.10    258.57 o
   3  11  10      985.79     1724.23    298.03 o
   4  11  10     1176.79     1023.78    200.33 o
   5  11  10      142.68      297.89    265.57 o
  -5  12  10      142.74      125.62    260.17 o
  -4  12  10        0.18      -36.30    159.90 o
  -3  12  10      304.10      199.59    175.45 o
  -2  12  10      151.84       64.34    189.18 o
  -1  12  10      112.21      225.55    202.43 o
   0  12  10      209.77        5.23    266.97 o
   1  12  10       19.40      -38.95    265.12 o
   2  12  10      159.78      -30.65    249.98 o
   3  12  10      109.29      171.54    185.23 o
   4  12  10       28.31       49.26    186.41 o
  -5  13  10       28.42      -67.90    305.49 o
  -4  13  10      604.23      605.96    319.78 o
  -3  13  10       35.19        8.01    202.70 o
  -2  13  10      260.46      190.11    181.55 o
  -1  13  10      736.08      603.65    197.65 o
   0  13  10        2.74       46.32    258.43 o
   1  13  10      351.08      293.28    254.53 o
   2  13  10      150.39      130.26    250.53 o
   3  13  10      198.50      240.68    178.56 o
   4  13  10      333.31      361.68    215.38 o
  -4  14  10       76.24       23.39    171.52 o
  -3  14  10      936.62      877.89    299.05 o
  -2  14  10      892.53     1169.27    329.55 o
  -1  14  10      175.16      -43.49    250.91 o
   0  14  10     1319.71     1374.05    286.61 o
   1  14  10        6.55       51.30    239.46 o
   2  14  10      710.17      596.60    273.46 o
   3  14  10      711.26      494.41    200.54 o
   4  14  10      566.15      542.91    203.05 o
  -4  15  10      546.07      459.95    318.53 o
  -3  15  10      240.39      337.19    297.22 o
  -2  15  10      455.43      264.01    257.71 o
  -1  15  10      669.33      528.00    293.76 o
   0  15  10       64.56       55.43    260.91 o
   1  15  10     1055.52      993.12    273.44 o
   2  15  10       52.33      128.96    177.18 o
   3  15  10      154.97      132.65    176.58 o
  -3  16  10        0.05      212.54    287.33 o
  -2  16  10      130.15      204.01    306.39 o
  -1  16  10        8.86       70.92    239.88 o
   0  16  10       14.09      -31.26    254.45 o
   1  16  10       16.95      399.59    260.63 o
   2  16  10        9.59       45.02    197.45 o
   3  16  10       18.77      162.46    191.86 o
  -3  17  10       86.29      107.60    307.16 o
  -2  17  10      146.25      101.87    269.95 o
  -1  17  10     1089.21     1425.91    336.87 o
   0  17  10      103.48      -10.52    262.91 o
   1  17  10      924.98      901.72    268.75 o
   2  17  10       37.44       88.80    197.75 o
  -2  18  10      367.46      220.26    282.05 o
  -1  18  10      238.21      238.23    289.26 o
   0  18  10     1082.35      982.91    284.15 o
   1  18  10       17.80       74.61    182.17 o
  -6   1  11      222.36      242.87    190.74 o
  -5   1  11      258.95      264.75    202.23 o
  -4   1  11      254.49      408.82    191.74 o
  -3   1  11     1582.71     1705.04    239.18 o
  -2   1  11      220.71      132.38    212.65 o
  -1   1  11     2162.54     2050.43    254.73 o
   0   1  11      242.66      315.66    193.40 o
   1   1  11     3197.09     3329.30    258.55 o
   2   1  11      271.77      421.32    220.96 o
   3   1  11      482.13      568.72    221.78 o
   4   1  11      801.65      945.39    234.09 o
   5   1  11       94.26      -13.41    179.77 o
  -6   2  11       73.23      141.27    183.03 o
  -5   2  11      337.73      288.24    194.57 o
  -4   2  11     1489.46     1396.81    214.66 o
  -3   2  11       34.33       28.77    195.02 o
  -2   2  11     4272.94     4521.74    686.04 o
  -1   2  11        0.54     -104.75    203.16 o
   0   2  11     3696.57     3453.80    414.61 o
   1   2  11     1476.48     1720.93    310.00 o
   2   2  11     2484.47     2329.94    247.46 o
   3   2  11     1613.59     1772.06    246.43 o
   4   2  11       98.43      211.48    310.06 o
   5   2  11     1351.22     1093.33    194.36 o
  -6   3  11      117.59       79.57    177.63 o
  -5   3  11       73.37      -80.01    197.09 o
  -4   3  11      265.12      234.77    190.96 o
  -3   3  11      495.03      293.08    210.09 o
  -2   3  11       61.11       82.48    209.38 o
  -1   3  11      345.75      282.25    216.66 o
   0   3  11      577.37      554.14    218.21 o
   1   3  11     1099.62     1253.66    235.92 o
   2   3  11      377.02      451.79    222.93 o
   3   3  11       41.44       25.50    227.41 o
   4   3  11     1164.89     1406.08    317.98 o
   5   3  11       35.95      129.45    169.16 o
  -6   4  11       83.76     -156.52    204.91 o
  -5   4  11      236.49      209.75    190.26 o
  -4   4  11      273.70      372.40    201.22 o
  -3   4  11      167.94      201.95    198.43 o
  -2   4  11      446.40      558.19    196.56 o
  -1   4  11      201.68       74.22    206.33 o
   0   4  11      849.05      643.53    239.41 o
   1   4  11       26.69      225.01    211.38 o
   2   4  11      460.42      468.16    206.00 o
   3   4  11      501.56      333.22    211.86 o
   4   4  11       70.24      382.86    278.80 o
   5   4  11      323.22      268.21    148.94 o
  -6   5  11      746.21      727.51    224.18 o
  -5   5  11      261.18      122.45    198.48 o
  -4   5  11       89.18      103.29    190.73 o
  -3   5  11     1664.70     1730.32    219.71 o
  -2   5  11      183.57      232.23    196.95 o
  -1   5  11     1999.55     1905.78    229.94 o
   0   5  11      995.25      862.24    216.93 o
   1   5  11      450.29      399.98    231.37 o
   2   5  11     2238.04     2192.55    252.78 o
   3   5  11       18.49      123.14    197.43 o
   4   5  11     2126.53     2133.42    361.90 o
   5   5  11      135.28      212.50    140.00 o
  -5   6  11      471.67      391.01    192.39 o
  -4   6  11      944.81     1119.03    222.66 o
  -3   6  11      146.91      137.46    236.69 o
  -2   6  11     1398.79     1568.48    228.44 o
  -1   6  11      132.99      318.08    208.87 o
   0   6  11     1304.02     1175.23    236.47 o
   1   6  11       29.40       52.20    204.34 o
   2   6  11     1394.59     1363.35    224.57 o
   3   6  11      615.65      745.70    310.85 o
   4   6  11        0.13     -102.10    290.38 o
   5   6  11      495.24      634.56    149.48 o
  -5   7  11        0.06      -46.70    205.92 o
  -4   7  11      117.16      212.38    193.86 o
  -3   7  11       56.51       95.16    195.68 o
  -2   7  11      182.57      174.74    197.90 o
  -1   7  11      141.26      153.85    201.79 o
   0   7  11      146.62       43.30    197.49 o
   1   7  11       54.88       16.53    202.34 o
   2   7  11       64.29       41.82    221.98 o
   3   7  11       21.44       71.98    281.19 o
   4   7  11       88.25      207.61    203.30 o
   5   7  11      142.94      -24.00    282.85 o
  -5   8  11      334.87      267.34    180.11 o
  -4   8  11       33.58      152.35    183.57 o
  -3   8  11      373.41      410.87    191.11 o
  -2   8  11      970.99     1297.25    205.66 o
  -1   8  11      190.72       38.34    188.42 o
   0   8  11     1478.59     1669.93    248.84 o
   1   8  11      420.44      423.12    211.72 o
   2   8  11      155.79      179.46    216.94 o
   3   8  11      309.86      170.74    257.74 o
   4   8  11       51.45      301.27    205.39 o
  -5   9  11       68.36      238.00    173.49 o
  -4   9  11      319.20      351.99    184.36 o
  -3   9  11      899.79      870.77    199.85 o
  -2   9  11       28.91      100.49    192.77 o
  -1   9  11      774.67     1017.73    227.86 o
   0   9  11      105.81      230.09    203.71 o
   1   9  11     1197.69     1168.36    237.71 o
   2   9  11     1067.87      918.19    294.45 o
   3   9  11      166.18      292.03    270.15 o
   4   9  11     1757.41     2121.01    246.04 o
  -5  10  11      188.69      220.04    269.26 o
  -4  10  11      116.17       98.18    176.20 o
  -3  10  11       25.73       60.35    194.92 o
  -2  10  11      784.96      669.08    207.59 o
  -1  10  11        3.53       18.97    213.54 o
   0  10  11      743.27      791.58    211.38 o
   1  10  11      537.09      633.15    221.45 o
   2  10  11      365.55      243.24    276.22 o
   3  10  11      306.98      303.31    259.50 o
   4  10  11        1.66     -103.64    200.17 o
  -4  11  11      230.46      151.23    171.48 o
  -3  11  11        5.04      120.54    184.20 o
  -2  11  11        0.57      187.59    195.39 o
  -1  11  11      108.97       34.27    207.07 o
   0  11  11       77.45      -15.55    187.33 o
   1  11  11       17.92       91.52    295.32 o
   2  11  11       33.79       86.98    275.53 o
   3  11  11       43.13        1.10    272.20 o
   4  11  11       16.72      -44.68    190.98 o
  -4  12  11      162.26      113.49    180.78 o
  -3  12  11      153.45      331.95    201.54 o
  -2  12  11      738.59      926.32    203.99 o
  -1  12  11       46.03      140.96    204.82 o
   0  12  11     1027.52      979.47    220.87 o
   1  12  11      749.73      729.97    308.62 o
   2  12  11       76.32       57.37    276.86 o
   3  12  11     1228.41     1282.41    220.60 o
  -4  13  11      291.56      192.58    202.49 o
  -3  13  11      565.92      414.70    210.76 o
  -2  13  11        3.37      -95.40    195.26 o
  -1  13  11      335.96      438.14    205.47 o
   0  13  11       54.08      306.98    257.83 o
   1  13  11      395.20      664.49    292.41 o
   2  13  11      753.03      979.31    295.27 o
   3  13  11       10.72       60.30    189.28 o
  -3  14  11        3.73       65.00    168.85 o
  -2  14  11      109.63       53.70    209.54 o
  -1  14  11        2.88      231.67    253.90 o
   0  14  11      143.17      512.13    304.75 o
   1  14  11      161.30       -9.48    265.36 o
   2  14  11        0.08      -14.70    284.07 o
  -3  15  11        4.94       21.76    330.85 o
  -2  15  11       32.98     -166.86    274.80 o
  -1  15  11      388.12      673.26    309.81 o
   0  15  11       92.77      -31.33    260.89 o
   1  15  11       67.31       92.66    283.75 o
   2  15  11      168.74      368.48    283.62 o
  -2  16  11      621.07      805.02    343.95 o
  -1  16  11       20.69      -50.98    266.96 o
   0  16  11      319.73      417.84    288.97 o
   1  16  11      232.91      336.27    263.88 o
  -5   0  12      318.42      218.45    266.96 o
  -4   0  12      759.99      992.49    315.36 o
  -3   0  12       47.45     -195.59    321.99 o
  -2   0  12     1248.93     1141.33    352.43 o
  -1   0  12      563.78      773.08    306.56 o
   0   0  12       77.45       36.92    271.41 o
   1   0  12     1729.42     1884.98    374.59 o
   2   0  12      436.30      316.81    346.92 o
   3   0  12     1221.02     1026.97    352.72 o
   4   0  12      393.57      415.92    327.49 o
  -5   1  12      224.48      274.45    191.50 o
  -4   1  12       57.87       98.04    221.45 o
  -3   1  12      572.75      470.58    227.95 o
  -2   1  12        0.40      -69.66    232.29 o
  -1   1  12      341.64      526.11    240.10 o
   0   1  12     1113.63     1144.60    224.60 o
   1   1  12     1134.06     1080.66    236.83 o
   2   1  12      370.80      294.39    216.23 o
   3   1  12       80.27      192.65    234.90 o
   4   1  12      524.42      439.51    234.04 o
  -5   2  12       36.22      -36.90    201.94 o
  -4   2  12        1.81      -35.19    217.06 o
  -3   2  12        0.06      -81.56    214.01 o
  -2   2  12       15.90     -129.80    238.13 o
  -1   2  12        8.25      -81.92    200.66 o
   0   2  12        2.65       -0.85    215.16 o
   1   2  12        3.10       33.31    209.25 o
   2   2  12      183.52      249.42    213.46 o
   3   2  12       55.59      165.17    233.82 o
   4   2  12       40.75      -51.26    326.07 o
  -5   3  12      459.69      601.42    230.58 o
  -4   3  12       12.80       30.37    200.11 o
  -3   3  12     1065.78      980.76    208.20 o
  -2   3  12      212.97      224.01    214.07 o
  -1   3  12      633.24      954.40    229.03 o
   0   3  12     1255.47     1151.08    228.77 o
   1   3  12       18.84       35.23    224.32 o
   2   3  12     1440.68     1409.16    249.34 o
   3   3  12      233.42      269.83    243.98 o
   4   3  12      699.21     1071.04    362.13 o
  -5   4  12        4.45       37.68    198.61 o
  -4   4  12      744.54      715.80    227.26 o
  -3   4  12      126.23      -32.72    215.70 o
  -2   4  12     1042.03     1114.16    214.47 o
  -1   4  12      707.82      709.16    233.62 o
   0   4  12      267.65      338.19    195.20 o
   1   4  12     1005.55      987.34    223.84 o
   2   4  12       75.44      373.69    232.71 o
   3   4  12      936.09     1110.65    239.55 o
   4   4  12      768.08      569.76    336.98 o
  -5   5  12      338.72      271.17    224.10 o
  -4   5  12        1.11     -147.28    198.20 o
  -3   5  12      322.37      286.65    203.17 o
  -2   5  12        8.16      103.17    220.70 o
  -1   5  12      112.37      104.05    224.74 o
   0   5  12      257.65      189.12    229.64 o
   1   5  12      108.80      243.87    223.79 o
   2   5  12       34.84      146.20    217.70 o
   3   5  12       47.76       -4.57    210.26 o
   4   5  12        4.67      144.18    306.31 o
  -5   6  12       96.00      -32.25    200.28 o
  -4   6  12      335.49      422.94    223.22 o
  -3   6  12       11.85      125.21    219.58 o
  -2   6  12      383.44      487.73    210.30 o
  -1   6  12      289.69      304.29    207.39 o
   0   6  12      107.83      253.78    217.80 o
   1   6  12     1083.11     1139.12    233.96 o
   2   6  12       65.47      205.61    227.13 o
   3   6  12      697.19      508.57    325.60 o
   4   6  12      222.09       44.22    296.99 o
  -4   7  12        7.80       13.58    201.46 o
  -3   7  12      678.41      696.99    208.52 o
  -2   7  12      208.60      148.70    200.06 o
  -1   7  12      583.92      477.61    230.95 o
   0   7  12      697.97      726.17    277.67 o
   1   7  12      218.64      222.76    227.07 o
   2   7  12      977.77     1024.53    247.97 o
   3   7  12       29.28      292.42    312.18 o
   4   7  12      781.90      991.40    321.10 o
  -4   8  12      603.46      503.86    200.62 o
  -3   8  12       20.90      -87.68    186.43 o
  -2   8  12      670.73      705.19    219.68 o
  -1   8  12      278.42      257.31    204.63 o
   0   8  12       81.15      206.53    222.45 o
   1   8  12      615.70      468.50    243.22 o
   2   8  12       72.34       72.31    218.82 o
   3   8  12      525.52      609.02    312.72 o
  -4   9  12      256.70      138.60    187.60 o
  -3   9  12        2.25       85.11    193.82 o
  -2   9  12        5.06       50.13    215.77 o
  -1   9  12        8.32       67.68    200.25 o
   0   9  12        1.76      -69.71    230.97 o
   1   9  12       64.84       30.69    233.23 o
   2   9  12       86.88       56.06    276.81 o
   3   9  12       22.96       93.09    309.41 o
  -4  10  12      122.63       62.85    190.55 o
  -3  10  12       47.13     -137.51    204.79 o
  -2  10  12      442.06      886.18    240.52 o
  -1  10  12      119.40      220.82    198.01 o
   0  10  12      670.97      792.82    237.33 o
   1  10  12     1118.57      991.51    238.97 o
   2  10  12        5.21       63.15    282.14 o
   3  10  12      787.96      691.77    307.80 o
  -3  11  12     1292.04     1340.44    283.41 o
  -2  11  12      119.30      167.06    223.52 o
  -1  11  12      569.37      913.02    278.21 o
   0  11  12      840.46      977.27    233.79 o
   1  11  12       95.43      217.81    307.14 o
   2  11  12     1059.93     1282.76    325.46 o
  -3  12  12       43.69       98.72    207.23 o
  -2  12  12      189.95      250.62    212.66 o
  -1  12  12       69.02      219.87    215.36 o
   0  12  12      159.34      319.40    229.98 o
   1  12  12      405.59      394.68    324.99 o
   2  12  12        0.84      231.43    310.96 o
  -2  13  12       30.57       94.25    199.32 o
  -1  13  12      270.20      540.94    218.90 o
   0  13  12       48.04      125.99    304.44 o
   1  13  12       91.69      -13.42    313.21 o
  -1  14  12      204.84      188.08    295.87 o
   0  14  12       97.29       69.52    278.50 o
  -4   1  13      220.96      205.12    240.54 o
  -3   1  13      437.56      323.73    244.91 o
  -2   1  13      219.42      195.41    223.89 o
  -1   1  13       51.25       37.01    221.08 o
   0   1  13      864.91      803.31    246.86 o
   1   1  13        2.78      228.31    233.49 o
   2   1  13      349.40      415.13    234.54 o
   3   1  13      449.26      674.21    232.07 o
  -4   2  13      446.08      643.02    227.52 o
  -3   2  13      344.78      368.05    228.38 o
  -2   2  13      319.24      296.28    226.05 o
  -1   2  13     1363.07     1272.53    245.80 o
   0   2  13        1.16       53.07    241.44 o
   1   2  13      731.51      848.77    247.33 o
   2   2  13      394.01      676.43    255.85 o
   3   2  13      295.80      559.24    259.74 o
  -4   3  13      261.36      263.47    230.43 o
  -3   3  13      232.86       73.38    234.47 o
  -2   3  13       42.67       -8.71    212.53 o
  -1   3  13       21.71       18.87    207.10 o
   0   3  13      858.65      849.13    228.86 o
   1   3  13        2.70       95.11    238.23 o
   2   3  13      311.00      462.22    251.93 o
   3   3  13      323.68      295.79    242.51 o
  -4   4  13       20.30       64.71    211.07 o
  -3   4  13       58.49       34.76    226.09 o
  -2   4  13       33.76       39.90    215.86 o
  -1   4  13       53.38      166.95    222.33 o
   0   4  13        5.61       51.19    239.45 o
   1   4  13      673.79      690.60    219.00 o
   2   4  13        4.56        4.23    224.49 o
   3   4  13      173.54      312.98    255.28 o
  -4   5  13      130.66      134.03    225.59 o
  -3   5  13      539.46      540.41    225.92 o
  -2   5  13     1375.34     1427.97    241.43 o
  -1   5  13       22.15       89.85    213.30 o
   0   5  13     1138.00     1209.18    293.22 o
   1   5  13        9.46        6.52    228.17 o
   2   5  13      762.63      883.24    239.61 o
   3   5  13      815.75      712.98    236.27 o
  -3   6  13      231.04      181.52    213.70 o
  -2   6  13      521.79      623.54    235.90 o
  -1   6  13      362.16      328.70    231.43 o
   0   6  13        2.33      -90.20    238.24 o
   1   6  13      856.45      506.74    229.47 o
   2   6  13       39.00       82.02    243.00 o
  -3   7  13        1.10      117.62    214.32 o
  -2   7  13        0.27       46.32    211.90 o
  -1   7  13      143.00       53.46    248.65 o
   0   7  13       26.19     -151.86    250.53 o
   1   7  13       29.72      -23.57    214.00 o
   2   7  13       18.54      128.21    251.93 o
  -3   8  13      226.59       52.40    230.36 o
  -2   8  13      180.35      448.87    231.94 o
  -1   8  13      634.24      662.92    243.77 o
   0   8  13       31.05       42.44    243.79 o
   1   8  13      676.67      678.38    240.82 o
   2   8  13       63.08      262.24    243.28 o
  -2   9  13      384.35      502.47    219.12 o
  -1   9  13       85.93      -11.66    231.35 o
   0   9  13      874.49      981.58    247.98 o
   1   9  13      173.53       -1.11    218.67 o
  -2  10  13       19.05      125.98    211.38 o
  -1  10  13      383.04      318.23    236.92 o
   0  10  13       41.63       84.78    235.98 o
   1  10  13      476.88      399.84    224.48 o
  -1  11  13       77.58      204.42    230.44 o
   0  11  13      234.53       79.31    253.81 o
  -2   0  14        7.51     -220.29    353.50 o
  -1   0  14      998.07     1492.18    405.42 o
   0   0  14      146.92      373.31    338.95 o
   1   0  14       79.95      489.28    368.74 o
  -2   1  14      121.62      126.38    239.76 o
  -1   1  14       18.52       62.14    235.82 o
   0   1  14      205.02      271.91    250.62 o
   1   1  14      698.84      605.82    246.45 o
  -2   2  14       40.30       27.51    243.62 o
  -1   2  14        4.02       58.81    226.06 o
   0   2  14        0.15       89.86    239.02 o
   1   2  14      141.93      -87.84    342.39 o
  -2   3  14      241.54      165.91    240.03 o
  -1   3  14      258.25      249.15    245.29 o
   0   3  14      193.62      395.91    237.03 o
   1   3  14       99.01      387.78    264.89 o
  -2   4  14        8.58      -15.33    236.50 o
  -1   4  14      436.98      498.71    263.47 o
   0   4  14      373.49      351.54    240.94 o
   1   4  14      323.58      403.28    247.00 o
  -1   5  14       60.73      275.13    237.20 o
   0   5  14      139.38      360.23    266.49 o
  -1   6  14      208.43        4.96    251.66 o
   0   6  14      157.38      152.96    272.59 o
 
